# Supplementary material for: Mapping fast DNA polymerase exchange during replication
Source: Nat Commun. 2024 Jun 22;15:5328. doi: 10.1038/s41467-024-49612-3 (PMC11193749; doi:10.1038/s41467-024-49612-3)
Supplement: Supplementary file 4 — Source data [file 41467_2024_49612_MOESM4_ESM.zip]

Archive with 18 entries (17 files):
- Source Data/
- __MACOSX/._Source Data
- Source Data/Source_data_Supplementary Figure_2.xlsx
- __MACOSX/Source Data/._Source_data_Supplementary Figure_2.xlsx
- Source Data/Source_data_Figure_1.xlsx
- __MACOSX/Source Data/._Source_data_Figure_1.xlsx
- Source Data/.DS_Store
- __MACOSX/Source Data/._.DS_Store
- Source Data/Source_data_Supplementary Figure_3.xlsx
- __MACOSX/Source Data/._Source_data_Supplementary Figure_3.xlsx
- Source Data/Source_data_Supplementary Figure_5.xlsx
- __MACOSX/Source Data/._Source_data_Supplementary Figure_5.xlsx
- Source Data/Source_data_Figure_4.xlsx
- __MACOSX/Source Data/._Source_data_Figure_4.xlsx
- Source Data/Source_data_Figure_3.xlsx
- __MACOSX/Source Data/._Source_data_Figure_3.xlsx
- Source Data/Source_data_Figure_2.xlsx
- __MACOSX/Source Data/._Source_data_Figure_2.xlsx
