# Supplementary material for: Mapping fast DNA polymerase exchange during replication
Source: Nat Commun. 2024 Jun 22;15:5328. doi: 10.1038/s41467-024-49612-3 (PMC11193749; doi:10.1038/s41467-024-49612-3)
Supplement: Supplementary file 4 — Source data [file 41467_2024_49612_MOESM4_ESM.zip › Source Data/Source_data_Supplementary Figure_2.xlsx]

## Sheet: Figure S2D
Exo_track_rate (bp/s)	Pol_track_rate(bp/s)
1.76467	162.766
-123.071	136.019
-16.0342	325.933
-64.9955	1.18276
-10.297	248.587
-142.175	6.97372
-103.528	279.685
-142.883	312.025
-2.98167	-3.01543
-0.0931264	70.46
-108.388	-35.8147
-32.5095	2.28358
-5.55313	18.3683
-133.525	3.21981
-0.321667	0.454774
-32.2407	-2.48622
-50.2221	2.51225
-154.796	-0.157702
-118.449	2.6728
-141.236	5.85829
-126.109	-94.9148
-1.34922	12.0346
-1.3936	8.80874
-232.854	14.7066
-4.45811	-37.3247
-168.737	23.7522
1.5762	-6.5432
-23.2673	-89.5218
-94.9148	0.053303
-16.7974	-1.76193
-14.8185	-10.3054
-78.0085	34.9053
-135.56	3.76585
-85.3414	-0.963907
-76.5657	3.04115
-92.0467	-3.26458
-56.9636	-9.62768
-104.559	-7.96046
7.372	30.4372
-277.291	-5.05527
-41.5874	-1.4071
-32.6294	4.60331
-94.8555	15.4563
-56.7016	7.34153
-103.145	2.55374
-15.7671	26.3198
-97.4092	22.5197
-25.107	-73.8311
-92.4772	4.67935
-86.8049	4.45938
-54.98	-18.5711
-58.4778	61.2993
-105.092	-0.796123
9.01119	9.22029
-18.5418	3.31539
-20.8285	-24.5025
-24.8555	-11.98
-50.1404	103.496
-48.4782	-143.12
-105.163	184.492
-63.708	129.09
-66.2018	3.85333
-42.165	235.085
-8.42779	-23.1626
-61.7402	-10.3625
-40.4281	61.7447
-48.9531	-0.486637
-1.7592	-97.7129
-24.28	12.191
-165.255	110.891
-23.0748	-54.6178
-6.85544	5.73737
-13.5236	58.1347
-8.33744	10.3278
-12.1428	94.1982
-6.87492	150.111
-147.596	175.376
-32.5897	1.81148
-93.5854	101.127
-63.5595	-75.04
-6.1198	-25.1787
-74.2932	-5.275
-14.272	19.9305
-31.7566	1.77506
-29.8653	8.65564
2.06452	-24.274
-26.1114	2.202
2.02469	52.216
-132.002	440.017
-53.0651	-1.04566
-58.7103	-1.04566
-70.3156	13.74
-11.0661	-36.02
1.26333	-1.62944
-91.9771	822.68
-107.839	-2.16308
-90.9648	2.99247
-69.204	-13.2822
-75.9955	-0.968723
-162.654	-7.32472
-112.555	12.8672
-78.062	-26.3815
-80.2789	21.7906
-104.056	0.943428
-84.5	-13.8093
-100.498	-6.84375
4.06409	-0.898029
-2.02623	11.2291
-9.54612	158.792
-281.35	-9.54091
-96.5143	-8.88345
-126.186	-36.4106
-189.678	586.596
-112.576	215.829
-188.68	-16.1451
-26.7196	7.22272
-5.18714	-36.0444
-5.38706	27.3733
-1.67479	-19.7
-43.5194	20.8182
-41.2131	20.8182
-50.1823	26.1442
-57.8267	28.6008
-87.2962	95.9367
-60.7809	5.96905
-60.6921	23.2291
-2.425	-27.9801
14.0133	4.6902
-118.246	-4.92848
-41.7539	3.4495
-32.8698	43.7907
-26.3163	0.0160484
-206.722	11.3889
-120.388	36.988
-74.2515	-1.35567
-21.6545	18.7906
-144.623	-33.0865
-179.154	-63.1019
-63.5205	266.634
-106.596	254.178
17.7307	-108.849
-1.7859	9.1112
-37.2732	-4.10929
-3.93403	281.689
10.515	-2.75709
0.910234	123.759
-5.97959	8.02001
-3.797	-2.49214
-2.19058	21.6908
-13.399	18.2517
-158.453	-1.92512
-95.7901	64.5485
-299.173	-0.068971
-83.5292	1.81077
-47.4717	6.96923
-6.4037	8.35581
-172.499	4.68437
-119.399	173.808
-88.7685	23.4919
9.81531	13.2967
-103.338	-0.256551
-60.0769	-0.256551
30.4658	36.1713
-83.5958	-6.88667
-70.1797	-84.7769
-22.6544	-2.72107
-31.6191	13.5081
-4.33389	-3.84448
1.81	120.305
-28.0513	15.9475
-30.0032	107.615
-36.331	2.65709
-22.1772	18.4925
-117.425	16.5268
-37.213	-1.72444
-37.4063	17.1133
-8.57125	1.11849
-173.795	-119.399
-33.0344	651.985
-23.6159	10.7361
-26.0953	-47.1245
	-4.96272
	64.1604
	-37.3053
	-0.636591
	-3.63768
	43.7133
	-2.51481
	-23.5489
	-17.2022
	1.00615
	-17.0469
	259.631
	-9.04182
	21.216
	-0.955534
	-18.3016
	-5.55677
	2.75867
	-4.32469
	-0.296057
	-0.296057
	80.7858
	-4.8125
	-8.99539
	3.48395
	11.2717
	-12.4704
	-4.27759
	192.486
	-45.0437
	34.5121
	-3.00497
	9.33577
	6.73154
	41.72
	17.592
	10.3044
	0.926652
	-0.397065
	-5.96833
