# Supplementary material for: Mapping fast DNA polymerase exchange during replication
Source: Nat Commun. 2024 Jun 22;15:5328. doi: 10.1038/s41467-024-49612-3 (PMC11193749; doi:10.1038/s41467-024-49612-3)
Supplement: Supplementary file 4 — Source data [file 41467_2024_49612_MOESM4_ESM.zip › Source Data/Source_data_Figure_1.xlsx]

## Sheet: Figure 1C
time (ms)	ssDNA_all_percentage
10525	0.0141243280463230
10571	0.0130385635698943
10617	0.0144663304802552
10663	0.0137747838732318
10709	0.0165784576410975
10755	0.0141869980316176
10801	0.0152179375057201
10845	0.0132622669190739
10891	0.0152310271580002
10937	0.0156089214548940
10983	0.0175488550514757
11029	0.0156609548132012
11075	0.0164118715157740
11121	0.0164211139770943
11167	0.0158212419656207
11211	0.0156501858925548
11257	0.0152491374004343
11303	0.0128771911607708
11349	0.0166920118668499
11395	0.0130665070591608
11441	0.0139131786635817
11487	0.0144199674312908
11533	0.0126164070135361
11579	0.0151258028868936
11623	0.0124688869052432
11669	0.0159265528656590
11715	0.0148205096957696
11761	0.0158025728465851
11807	0.0163663990098067
11853	0.0183915545758642
11899	0.0147018848917969
11945	0.0165533707490291
11989	0.0180826886170808
12035	0.0151901808455941
12081	0.0154605555370941
12127	0.0176000567922888
12173	0.0183675397795124
12219	0.0172082895034077
12265	0.0158707275222042
12311	0.0199964615731444
12355	0.0179037479424549
12401	0.0175327972431593
12447	0.0168673673927247
12493	0.0182660616303377
12539	0.0166745111411639
12585	0.0177898119432077
12631	0.0175351840488756
12677	0.0169793299047936
12721	0.0159804204544075
12767	0.0162779130784915
12813	0.0162582292969084
12859	0.0147547342828852
12905	0.0160645714775397
12951	0.0162267506119547
12997	0.0182584423919966
13043	0.0178105374963832
13087	0.0161986988264176
13133	0.0170839718126757
13179	0.0195185714265680
13225	0.0151597567230236
13271	0.0155384403297011
13317	0.0178298066122839
13363	0.0154373463199557
13409	0.0153425376180959
13455	0.0208323344973891
13499	0.0200050555851136
13545	0.0233067807399910
13591	0.0245615485905890
13637	0.0263140041458069
13683	0.0272898477905601
13729	0.0284447900716287
13775	0.0276934701112020
13821	0.0293161398578613
13865	0.0312407207976690
13911	0.0332305370512941
13957	0.0322571480826606
14003	0.0327617402151360
14049	0.0319544854805364
14095	0.0352081053375291
14141	0.0315880603543471
14187	0.0319499938485106
14231	0.0329243489259134
14277	0.0305914420671217
14323	0.0292287732525404
14369	0.0318553955136624
14415	0.0340743714460859
14461	0.0319609771295630
14507	0.0329448375227539
14553	0.0302009883543780
14599	0.0337530366573775
14643	0.0336986538541940
14690	0.0329797483953658
14736	0.0329527193766075
14782	0.0308089882070399
14826	0.0305776118827004
14872	0.0297750970784644
14918	0.0315214673657760
14964	0.0337922275297174
15010	0.0316623365959915
15056	0.0347374289252841
15102	0.0319988890379184
15148	0.0340319456802929
15192	0.0317936556266547
15238	0.0332092669335584
15284	0.0331922162964115
15330	0.0327402589110261
15376	0.0321995834539707
15422	0.0333093327602342
15468	0.0333506404355234
15514	0.0331232343942834
15558	0.0329198377670537
15604	0.0328192994705202
15650	0.0345608792828169
15696	0.0321770933093098
15742	0.0316251636696611
15788	0.0353469900551449
15834	0.0386372669159806
15880	0.0418884976465317
15924	0.0424002493720484
15970	0.0469214297343674
16016	0.0457024839006039
16062	0.0445582080233007
16108	0.0444319873853437
16154	0.0470022441417117
16200	0.0469637142087595
16246	0.0515535795863145
16290	0.0553376070619930
16336	0.0583061321113564
16382	0.0581300840906121
16428	0.0587292184234701
16474	0.0628170242278592
16520	0.0644739412785356
16566	0.0650800068626367
16612	0.0656641288166932
16658	0.0647536911742289
16702	0.0667436729185500
16748	0.0705132191916545
16794	0.0719322833617313
16840	0.0745990210731130
16886	0.0721877928313029
16932	0.0727731646955842
16978	0.0727081386517317
17024	0.0756257260550147
17068	0.0756424041333834
17114	0.0767667145947027
17160	0.0804792288657932
17206	0.0845680563132828
17252	0.0836628789421165
17298	0.0868085195051564
17344	0.0874367378071187
17390	0.0901374178015098
17434	0.0902019532661564
17480	0.0941647623353180
17526	0.0939596847674662
17572	0.0947765021147222
17618	0.0964065794041566
17664	0.0985127774002967
17710	0.0981521109634611
17756	0.100504929251434
17800	0.102580697440824
17846	0.105356546774616
17892	0.107531305007544
17938	0.108579812568685
17984	0.109989944854165
18030	0.109578595530744
18076	0.115091208794390
18122	0.114233746800790
18168	0.115050736758376
18212	0.112541610196345
18258	0.119205208310240
18304	0.117291550485005
18350	0.118788079551450
18396	0.118094950438053
18442	0.119742127286549
18488	0.122534313819829
18534	0.125925004176203
18578	0.127681293823417
18624	0.127322673508284
18670	0.131876489925269
18716	0.131586292407957
18762	0.134995517757943
18808	0.134021253129712
18854	0.138496584086751
18900	0.141470842060941
18944	0.141142435309896
18990	0.141493763022468
19036	0.144805877087123
19082	0.144854048545723
19128	0.147296829769498
19174	0.150927486602875
19220	0.150712018752823
19266	0.153506470087082
19310	0.154639438285787
19356	0.158537532132894
19402	0.161332233256544
19448	0.158499613715628
19494	0.158163930023328
19540	0.158108904290254
19586	0.158520952877710
19632	0.164091886000773
19678	0.164414259574646
19722	0.164154292252708
19768	0.165936574693180
19814	0.168083552478158
19860	0.168510513796077
19906	0.170330485280699
19952	0.174351585829611
19998	0.176682464769089
20044	0.179054181224077
20088	0.180931252060674
20134	0.180270045717877
20180	0.180719350481648
20226	0.182074436214684
20272	0.187995507095530
20318	0.189116752470790
20364	0.191019844309286
20410	0.191083296931507
20454	0.196297820309144
20500	0.198751784393069
20546	0.199922264447592
20592	0.203056676840386
20638	0.204514205491152
20684	0.206626684225398
20730	0.206335757361035
20776	0.209383375549816
20820	0.210932298727372
20866	0.212983364070518
20912	0.214263625880346
20958	0.212996938141111
21004	0.216264132929949
21050	0.213711262250602
21096	0.214718513790855
21142	0.213845744783419
21186	0.215356960207791
21232	0.213086476427827
21278	0.215263748109741
21324	0.216554659342100
21370	0.214734683903145
21416	0.218257550746962
21462	0.216351550594813
21508	0.218426100640427
21552	0.218517107041584
21598	0.218025651098648
21644	0.220610561315161
21690	0.222226930069898
21736	0.222311686580978
21782	0.222757381200311
21828	0.220542337272438
21874	0.221790795437591
21920	0.221783378467260
21964	0.224210956699359
22010	0.225913746954986
22056	0.224787510669748
22102	0.225070740140953
22148	0.223083062781480
22194	0.226182971351221
22240	0.224878887554409
22286	0.227779538857548
22330	0.228177037401778
22376	0.227984094089241
22422	0.229295003861313
22468	0.230757022047591
22514	0.229610714518424
22560	0.231326959974531
22606	0.234439836923954
22652	0.236183849702975
22696	0.233806545155455
22742	0.235447460848231
22788	0.230832573054343
22834	0.233260324107305
22880	0.233945198899100
22926	0.235907333618224
22972	0.238030584681383
23018	0.235658348399879
23064	0.236336981700971
23108	0.238066364478200
23154	0.241381315509320
23200	0.241788401486796
23246	0.239942652439295
23292	0.243639738966405
23338	0.243803935356954
23384	0.241528685917227
23430	0.243579822420649
23474	0.242876594022965
23520	0.242690921213352
23566	0.244633132393787
23612	0.245732461475470
23658	0.245566073072943
23704	0.246252014315333
23750	0.245401031383033
23796	0.243681510312757
23840	0.247230171856963
23886	0.250770238265855
23932	0.247622915821223
23980	0.248178163008106
24024	0.249721278306760
24070	0.248915864212939
24116	0.249095931981040
24162	0.251478771875702
24208	0.250807729698219
24254	0.251495011222645
24300	0.251689063962604
24346	0.253837809469549
24390	0.253053865442723
24436	0.257333813530400
24482	0.255973111061554
24528	0.257444238601260
24574	0.260084558456419
24620	0.258979154873899
24666	0.257493484898516
24712	0.256450580832700
24758	0.256382408150937
24802	0.261966946473189
24848	0.262140068080676
24894	0.261532957715529
24940	0.260658401591092
24986	0.263025806085477
25032	0.264109257677437
25078	0.265403881575160
25124	0.264839983190577
25168	0.265569054456491
25214	0.269222137144856
25261	0.266494883424660
25307	0.267629077062573
25351	0.268356832045229
25397	0.270797692361238
25443	0.270827298444196
25489	0.271409997405756
25535	0.271766401043233
25581	0.270122047532362
25627	0.272044873063964
25673	0.270834612700597
25717	0.271607234211250
25763	0.272774865883807
25809	0.275682748958516
25855	0.275492394619350
25901	0.276388327933597
25947	0.277036354356410
25993	0.282544492518425
26039	0.284088874998086
26083	0.283110078299892
26129	0.278296019053633
26175	0.281963158718539
26221	0.284815187173002
26267	0.282354442226959
26313	0.283127425554844
26359	0.282606511711907
26405	0.286967058002586
26451	0.283078258866767
26495	0.287047182798712
26541	0.288265139686308
26587	0.288646968625727
26633	0.288025881079536
26679	0.287972247915745
26725	0.287251744785913
26771	0.287557392263855
26817	0.290238482479749
26861	0.291984530347773
26907	0.291188026522519
26953	0.290520657894093
26999	0.296077437303997
27045	0.296185528170030
27091	0.296831462090756
27137	0.294387799650167
27183	0.295757877035985
27227	0.296243507561064
27273	0.296464926276138
27319	0.298590868549700
27365	0.298309568989815
27411	0.301020000308874
27457	0.302967968436784
27503	0.301219688833828
27549	0.302506726681634
27593	0.303144957846411
27639	0.299627800184247
27685	0.303574688951355
27731	0.302341911488316
27777	0.304656111471044
27823	0.304315008783738
27869	0.305214485792162
27915	0.306015009164952
27961	0.308035691887625
28005	0.308600459825564
28051	0.307323023387754
28098	0.307519921639917
28144	0.311182890425093
28188	0.308709881777802
28234	0.311839375766754
28280	0.310910828170693
28326	0.309575591819040
28372	0.312335864396296
28418	0.310317731656952
28464	0.311264233387438
28508	0.310823505794517
28554	0.314623743803403
28600	0.313076538778059
28646	0.313229679093479
28692	0.312668442927818
28738	0.313133202996864
28784	0.315397200353042
28830	0.313339474254047
28876	0.314677299586398
28920	0.314930788126939
28966	0.312881740817269
29012	0.317230555445189
29058	0.317308176898675
29104	0.317646233346511
29150	0.314779567087063
29196	0.318483664686682
29242	0.320411824970309
29286	0.321109645197371
29332	0.320993625941793
29378	0.320422092015591
29424	0.323211404235781
29470	0.322321740426838
29516	0.324863313770147
29562	0.326215513654076
29608	0.328943218734134
29652	0.325817850979107
29698	0.324284133921884
29744	0.326665924797933
29790	0.325696976528551
29836	0.326749978105962
29882	0.326029429835769
29928	0.326185250423202
29974	0.328889456346256
30020	0.329601245609166
30064	0.331991126609391
30110	0.332005352056536
30156	0.332914437210985
30202	0.334415686058644
30248	0.337227307351277
30294	0.337753263425999
30340	0.338515427034002
30386	0.339637478042884
30430	0.338211390705854
30476	0.338061498758450
30522	0.339828745889498
30568	0.341834272780991
30614	0.338942482947076
30660	0.341712037334184
30706	0.341643490163215
30752	0.340379197493128
30796	0.340931755622034
30842	0.343041777775353
30888	0.342907613992071
30934	0.345869667969785
30980	0.345360449526364
31026	0.346159199013247
31072	0.345289884066810
31118	0.345925391262448
31162	0.346239883588191
31208	0.349417687601306
31254	0.349099598234083
31300	0.349867333440574
31346	0.348744815324420
31392	0.349227815597823
31438	0.351262417149957
31484	0.354656913446994
31528	0.355680742999172
31574	0.353838124754705
31620	0.355686729486106
31666	0.355633834572491
31712	0.357532235265474
31758	0.360134411055154
31804	0.358554188475770
31850	0.360491194289017
31896	0.363183192433197
31940	0.362111180416889
31986	0.362219383234431
32032	0.363525627611490
32078	0.365138751675170
32124	0.364797702107771
32170	0.364056842597620
32216	0.366562986722673
32262	0.364243387578842
32306	0.367798122031436
32352	0.369294812927002
32398	0.366873936118341
32444	0.367925676083297
32490	0.370742250723712
32536	0.365304084488653
32582	0.368157732422226
32628	0.370769965435277
32672	0.368994458608238
32718	0.372739573393436
32764	0.373845730069191
32810	0.371199349952065
32856	0.374543746889853
32902	0.374935627058183
32948	0.371976312241073
32994	0.375769642899897
33040	0.371989270244295
33084	0.371382047093832
33130	0.372910285958148
33176	0.377214601818622
33222	0.378058210108969
33268	0.379379424267423
33314	0.381094922683351
33360	0.383717430704072
33406	0.381665739875793
33450	0.380821880155177
33496	0.382728951244790
33542	0.382715562823064
33588	0.383585494108804
33634	0.383746380734000
33680	0.383562116406181
33726	0.382885112208379
33772	0.386631903549230
33816	0.386540247558982
33862	0.386921626461433
33908	0.386438289129825
33954	0.389605170437521
34000	0.391078433205092
34046	0.389064599421364
34092	0.390314703333183
34138	0.388435405637157
34182	0.390590575271326
34228	0.389213944582091
34274	0.390859384820002
34320	0.393212353879719
34366	0.395528923909424
34412	0.393212467451503
34458	0.393763788078770
34504	0.396607599917148
34548	0.397466683481167
34594	0.396186698007726
34640	0.400474809938460
34686	0.404378980041841
34732	0.403615408540311
34778	0.402752768772723
34824	0.403739875160285
34870	0.403460040409927
34915	0.407976803733101
34961	0.407402172573595
35007	0.408020205518568
35053	0.408686531685504
35097	0.407285561900614
35143	0.411032224838000
35189	0.412555705060941
35235	0.410249505087395
35281	0.411347154862734
35327	0.412365309836945
35373	0.412607662363895
35419	0.415350095635680
35465	0.415031636666271
35509	0.415572809031050
35555	0.412927725619020
35601	0.415524694784691
35647	0.415862459996599
35693	0.418122294960393
35739	0.421276562895470
35785	0.421116879477473
35831	0.424450349111240
35875	0.426035987327501
35921	0.425343957806123
35967	0.428708827178179
36013	0.428267685023347
36059	0.434363399329536
36105	0.439947632241493
36151	0.439934393957539
36197	0.443786346747582
36241	0.445497626706585
36287	0.444741904053301
36333	0.443968429049967
36379	0.443375018943175
36425	0.448022233289454
36471	0.444969860138553
36517	0.445471799976640
36563	0.445547785918661
36609	0.446095779143041
36653	0.445641511486766
36699	0.446484693026590
36745	0.447837350896433
36791	0.448987686334591
36837	0.446556215167768
36883	0.447624971205836
36929	0.447106583438179
36973	0.446524720017241
37019	0.448083214199177
37065	0.449039710332238
37111	0.449313355729119
37157	0.446799027605810
37203	0.448743561480616
37249	0.447598641323335
37295	0.447899367996852
37341	0.445828719079603
37385	0.449028173993813
37431	0.448742734860481
37477	0.449798274505973
37523	0.449848316228528
37569	0.445922452031327
37615	0.449984763451209
37661	0.448411451238444
37707	0.448504163894780
37751	0.449054956424788
37797	0.448536752883634
37843	0.446528211132095
37889	0.446460030439313
37935	0.445829775651816
37981	0.448408075084656
38027	0.448241337726937
38073	0.447794914116589
38117	0.449642351220372
38163	0.448412894413050
38209	0.449127283589235
38255	0.446537273471962
38301	0.447787411915947
38347	0.448218907776295
38393	0.446141968747590
38439	0.447207235420919
38485	0.447609227295375
38529	0.447839216423091
38575	0.445846509265377
38622	0.446526148395758
38668	0.445681392478567
38712	0.445314807428473
38758	0.448390636326339
38804	0.449743369957340
38850	0.446189099869138
38896	0.448158409699707
38942	0.446573449817678
38988	0.447479475920323
39034	0.447995066051938
39078	0.448431799776775
39124	0.447542162993663
39170	0.449149765352753
39216	0.444719581183251
39262	0.444851276016401
39308	0.446502297290552
39354	0.448473499200184
39400	0.447383675405147
39444	0.449214167190355
39490	0.448995501273433
39536	0.447265725567167
39582	0.449740869346325
39628	0.448332951886996
39674	0.447087241674412
39720	0.445406493332324
39766	0.448935354517193
39810	0.446709253147454
39856	0.447682394670400
39902	0.446848021863898
39948	0.447474451902377
39994	0.448386629210231
40040	0.447703293068108
40086	0.448382225090361
40132	0.446089821422184
40178	0.445770231313242
40222	0.446844994423611
40268	0.447921532674055
40314	0.447261202608806
40360	0.447164675173853
40406	0.446760544980937
40452	0.446207421354337
40498	0.445825335413615
40544	0.448113302089768
40588	0.448340939885363
40634	0.447990814268081
40680	0.446335275574352
40726	0.450604241419450
40772	0.445329293470116
40818	0.449244999669557
40864	0.447924683158827
40910	0.449411937953683
40954	0.446654326420683
41000	0.447647598499062
41046	0.449542138482288
41092	0.446058735284467
41138	0.446423938910671
41184	0.448050351855971
41230	0.445965022965310
41276	0.447909349803920
41322	0.450129550393593
41366	0.448510541720948
41412	0.445671228575453
41460	0.444782092697551
41506	0.447499994094813
41550	0.448215065570422
41596	0.444137094036333
41642	0.447117227520564
41688	0.450317543383991
41734	0.452909679532244
41780	0.453578375398247
41826	0.454024681689917
41870	0.453833821773873
41916	0.457589004170524
41962	0.461291625086167
42008	0.461938258312186
42054	0.463275976375224
42100	0.465549768254546
42146	0.466655725673063
42192	0.465720961032363
42238	0.465832318280387
42282	0.468187381989079
42328	0.469064663449530
42374	0.466621508126622
42420	0.468550877287959
42466	0.469598451699276
42511	0.471896195224369
42557	0.475685665456292
42603	0.481210090348763
42649	0.476345836690791
42695	0.482810925880881
42741	0.480279590615485
42787	0.481088788114497
42831	0.478328239340976
42877	0.477935798740928
42923	0.490567389904639
42969	0.492943127621416
43015	0.490825039180740
43061	0.487544091504082
43107	0.489588279033635
43153	0.491004396752034
43199	0.494523479808312
43243	0.496832465881210
43289	0.495393553297112
43335	0.497090259000383
43381	0.500110337751271
43427	0.502671599995332
43473	0.504674320219824
43519	0.505965462663510
43563	0.507489592056018
43609	0.508756490702890
43655	0.509710690186811
43701	0.508362864669487
43747	0.512860123767375
43793	0.511511123872882
43839	0.515202172179937
43885	0.515257486777228
43931	0.513778182655142
43975	0.516806505738378
44021	0.518920091552095
44067	0.518181611265591
44113	0.523089581546582
44160	0.524973951073084
44205	0.525525209109442
44251	0.528838209042944
44297	0.530850206489263
44341	0.531801109439729
44387	0.535054483113097
44433	0.534470417943435
44479	0.535714015581817
44525	0.537816146905058
44571	0.536337545547012
44617	0.538280754318886
44663	0.540838912233888
44707	0.540947266285635
44754	0.543376868760016
44800	0.542204499913789
44846	0.544671648669164
44890	0.546866075712339
44936	0.546846164042711
44982	0.549051251781925
45028	0.551714516871474
45074	0.550660506172298
45120	0.555142246317760
45166	0.556537203449853
45212	0.556539000189921
45258	0.558293455889897
45302	0.558710154253553
45348	0.561193796231635
45394	0.563819774684616
45440	0.562313393366724
45486	0.560019000316977
45532	0.560111412889682
45578	0.561517978142760
45624	0.561953871144475
45668	0.559637379964866
45714	0.560065485545761
45760	0.562154917309009
45806	0.560988839397363
45852	0.561490841532389
45898	0.560738169820427
45944	0.561527373127318
45990	0.558738378008238
46034	0.562673567952211
46080	0.561910642332784
46126	0.559045149416600
46172	0.560451409301686
46218	0.562968452976545
46264	0.560553062885585
46310	0.561472928291453
46356	0.562106903567158
46400	0.559399002686280
46446	0.562391167639017
46492	0.562767082049900
46538	0.559626204885895
46584	0.561426338612751
46630	0.562633975866449
46676	0.560042260713565
46722	0.562270763954064
46766	0.560173153627268
46812	0.563800998260041
46858	0.564440370851697
46904	0.566308004297859
46950	0.565818791727239
46996	0.566254055306882
47041	0.569130743044108
47087	0.569671326136006
47133	0.569595447629227
47179	0.570721364955570
47225	0.569147361509783
47271	0.570617251993532
47317	0.569899211445727
47361	0.574935459591733
47407	0.574262642759271
47453	0.578146778975924
47499	0.579263174082879
47545	0.577436793733609
47591	0.573175022136349
47637	0.578298926580738
47683	0.579024075900071
47727	0.578920310155394
47773	0.578128609339811
47819	0.574804231589496
47865	0.573444783094313
47911	0.571798152529072
47957	0.579081172048848
48003	0.574163351257690
48049	0.571278807559350
48095	0.573742761598302
48139	0.572273415004508
48185	0.574586899320008
48231	0.573578696334287
48277	0.572843156171678
48323	0.573425159138815
48369	0.573163002877279
48414	0.571319688683854
48460	0.575284076083922
48506	0.575026234519500
48552	0.580128456990672
48598	0.581894197322887
48644	0.583220868868007
48688	0.586707434065309
48734	0.584938993395948
48780	0.585201779022065
48826	0.587283860308900
48872	0.590249510671664
48918	0.588167352988708
48964	0.592470870015843
49010	0.594600281232012
49054	0.594836536447181
49100	0.595317343844315
49146	0.596213332845648
49192	0.597485188183319
49238	0.596202933802265
49284	0.599307585222325
49330	0.601283477286215
49376	0.600609496470913
49420	0.603305573353843
49466	0.605435839254836
49512	0.605603695465814
49558	0.607364001298668
49604	0.608125663045189
49650	0.610319580562324
49696	0.611545336581461
49742	0.610738583425048
49786	0.610831724658310
49832	0.608386374305331
49878	0.610833549771505
49924	0.610920569543420
49970	0.611257680390074
50016	0.611640581087444
50062	0.609742946975618
50108	0.610339814374484
50154	0.609389910252163
50198	0.611624453945638
50244	0.610780341121191
50290	0.612248068498086
50336	0.611315281055848
50382	0.610320796404510
50428	0.611925985681425
50474	0.611212645072365
50520	0.609026640626354
50564	0.612442616773642
50610	0.614149551790155
50656	0.611894490788477
50702	0.610858335039832
50748	0.609950518240423
50794	0.610580089639565
50840	0.610492420181009
50886	0.611270074089401
50930	0.611759565491561
50976	0.610352401739925
51022	0.611121538857793
51068	0.609508265269172
51114	0.611755626478841
51160	0.611293055327944
51206	0.608548644334283
51252	0.610928559662487
51296	0.611971261741273
51342	0.610948188213878
51388	0.609529254883706
51434	0.611424078016370
51480	0.611035713389009
51526	0.610520984785508
51572	0.611554877432039
51618	0.611758648588809
51664	0.611056900121754
51708	0.610037834046380
51754	0.612868545938140
51800	0.612490210332013
51846	0.612889546294161
51892	0.611364977547004
51938	0.610604889509517
51984	0.611484469965875
52030	0.609712597133761
52074	0.612709945345734
52120	0.612762228126566
52166	0.611269240547128
52212	0.610977189820805
52258	0.613770618204913
52304	0.612166974494703
52350	0.611925151723474
52396	0.611628865116511
52440	0.610997580697555
52486	0.610603472945807
52532	0.610470538397338
52578	0.609625621578295
52624	0.612346397458169
52670	0.610285920797889
52716	0.610024174221699
52762	0.611412411341890
52806	0.613161674553975
52852	0.612291950774193
52898	0.610463926586796
52944	0.612701615657947
52990	0.611714417515951
53036	0.613316556768861
53082	0.612350546332697
53128	0.612600939152651
53173	0.611609986467479
53219	0.612896282039725
53265	0.610994766332535
53311	0.612004362249202
53355	0.612879619858417
53401	0.612593421308374
53447	0.611489816514496
53493	0.611665320214896
53539	0.609783555139711
53585	0.611012040091815
53631	0.610739176220299
53677	0.612030833072640
53723	0.611273565740544
53767	0.610235304343876
53813	0.612082460474268
53859	0.610417448997148
53905	0.610624829554297
53951	0.609927669110240
53997	0.612510221498731
54043	0.612729270357917
54089	0.611997699256790
54133	0.612834919919186
54179	0.611915770148095
54225	0.611865148857302
54271	0.611588284792552
54317	0.612209538643589
54363	0.610102139378725
54409	0.610358122214455
54455	0.611714566370572
54499	0.611781170540429
54545	0.610149933021571
54591	0.611957043173760
54637	0.611247442842584
54683	0.611185014931429
54729	0.612080660037494
54775	0.610876366500251
54821	0.610930315286217
54865	0.610548590237065
54911	0.611836795847217
54958	0.611211587231325
55004	0.612215916760693
55050	0.611961128749293
55094	0.611295301023044
55140	0.610240526926560
55186	0.610388805334530
55232	0.610767624638284
55278	0.613705599667841
55324	0.610077729789681
55370	0.611742346713297
55416	0.613494169045652
55460	0.611790567564604
55506	0.612926811308102
55552	0.611277862712574
55598	0.610591377157040
55644	0.610496470480489
55690	0.611337679300139
55736	0.614412702464879
55782	0.612661001625546
55826	0.614752613695987
55872	0.617312737834487
55918	0.618915219446203
55964	0.620357183068333
56010	0.619768352785411
56056	0.621743377510972
56102	0.628887730621600
56148	0.630162885531560
56192	0.633834538499361
56238	0.634119058402674
56284	0.635258416991044
56330	0.633126839047983
56376	0.633906342674768
56422	0.637076921866299
56468	0.637679207885264
56514	0.640461952290171
56560	0.640378391408305
56604	0.638945970014818
56650	0.641266250354907
56696	0.641354776562946
56742	0.641328102384973
56788	0.641133505869854
56834	0.639571577679647
56880	0.640744267086837
56924	0.642626490723177
56970	0.639744320944022
57016	0.639435317627249
57062	0.640467266810930
57108	0.640071908947081
57154	0.643197440143967
57200	0.640299987143880
57245	0.641224406169268
57291	0.639136619016456
57337	0.637748831965745
57383	0.640079818226974
57429	0.640925599224541
57475	0.641242717491973
57519	0.640773628833104
57565	0.640286123488120
57611	0.640853691525545
57657	0.642514070016782
57703	0.639642800046750
57749	0.638114219562703
57795	0.640827233640927
57841	0.640880081036310
57885	0.641767407277011
57931	0.639297524023779
57977	0.642139725157431
58023	0.640446027082148
58069	0.639159735639016
58115	0.639193005123205
58161	0.639296027021889
58207	0.641091022478275
58251	0.641183031442648
58297	0.640826005994320
58343	0.641324733742881
58389	0.637091680104441
58435	0.639804133733920
58481	0.638421384269623
58527	0.640226088841376
58573	0.639265936534534
58619	0.639246018228830
58663	0.640736498327901
58709	0.642898774427117
58755	0.640989577561702
58801	0.639486554699988
58847	0.639800923092771
58893	0.641723540611088
58939	0.641875244726510
58985	0.639984622518736
59031	0.640468642874831
59077	0.640804982823144
59123	0.638834115911738
59169	0.638592439390164
59213	0.638459973356470
59259	0.641618927056059
59305	0.640357295027843
59351	0.637790743381546
59397	0.639654116851795
59443	0.640209215051160
59489	0.639327264301797
59535	0.639078341666800
59579	0.641107369244412
59625	0.642101086285232
59671	0.640261729069084
59717	0.637833913072157
59763	0.640919565151050
59809	0.637760819614873
59855	0.641004931504643
59901	0.639994563104472
59945	0.637973153908025
59991	0.636580474890714
60037	0.639984545373897
60083	0.639605119738462
60129	0.639855395130141
60175	0.641143739970525
60221	0.640961367690054
60267	0.638917065418276
60313	0.639269332181626
60357	0.640119038711438
60403	0.639690610001524
60449	0.638759625013504
60495	0.640863224478751
60541	0.639528069464347
60587	0.640499292000918
60633	0.639173845216816
60679	0.642213473761223
60723	0.639295883699681
60769	0.642070665836595
60815	0.641178693282149
60861	0.640842857271555
60907	0.640823826749759
60953	0.638969733268406
60999	0.641597019906842
61045	0.638044237249880
61089	0.638025050958335
61135	0.639140130236597
61181	0.639597426268170
61227	0.639766255654808
61273	0.638897836527549
61319	0.641188470701070
61365	0.640070085172342
61411	0.640460139745801
61457	0.641745481162386
61501	0.640466881828424
61547	0.639506513333392
61593	0.638107339405169
61639	0.640476729538206
61685	0.637730044219920
61730	0.640563836288560
61776	0.639373064901796
61822	0.640592056335503
61868	0.639047531698203
61914	0.640480049830825
61960	0.638711420455995
62006	0.640729541301106
62050	0.639774933850977
62096	0.639744905891233
62738	0.631312812945454
62782	0.632594521073756
62828	0.630842938439218
62874	0.628560458373578
62920	0.626709630058106
62966	0.627013507463321
63012	0.629073244834626
63058	0.627584587418440
63104	0.631523584621479
63148	0.628422089995502
63194	0.629021083969336
63240	0.625860476517037
63286	0.627032281350713
63332	0.627178120111088
63378	0.630455885500434
63424	0.631873734183386
63470	0.633044446444509
63516	0.633354803411007
63560	0.628867830883290
63606	0.632099283204589
63652	0.630815339180950
63698	0.630886472794447
63744	0.629265363169036
63790	0.632520000143322
63836	0.628883164905355
63882	0.626360686676873
63926	0.629255753487936
63972	0.630979575015003
64018	0.629710641490224
64064	0.628599478401913
64110	0.630713457039179
64156	0.628326410282785
64202	0.627559299028171
64248	0.624717334656894
64292	0.631508961424126
64338	0.633827160458178
64384	0.630820915959674
64431	0.628898183697426
64475	0.627942572129070
64521	0.626465121628466
64567	0.624279317717682
64613	0.621552270179840
64659	0.622100206532633
64705	0.618299063217485
64751	0.615297968487149
64797	0.609959939162166
64841	0.608568751926741
64887	0.604375914514507
64933	0.601192300340344
64979	0.602550002365303
65025	0.601440085739222
65071	0.598181430243198
65117	0.599855204230925
65163	0.590704454870164
65209	0.589190413483049
65253	0.590858044025963
65299	0.584068823394772
65345	0.583266918043524
65391	0.579801627561388
65437	0.578971614240038
65483	0.576021963177925
65529	0.574345524282925
65575	0.568756495987350
65619	0.565602932643754
65665	0.563138118154278
65711	0.559401485173606
65757	0.555456465377912
65803	0.553913075136711
65849	0.548618136914194
65895	0.548190885564589
65940	0.543219096101636
65986	0.540977399306599
66032	0.540399202487451
66078	0.536242063666171
66124	0.537307537062861
66168	0.531789237589536
66214	0.534254900750523
66260	0.536415374890010
66306	0.536797514685809
66352	0.531696061229985
66398	0.531038585719775
66444	0.527772371766800
66490	0.530457088475998
66534	0.528929806100988
66580	0.528465907594163
66626	0.526764938603606
66672	0.524832923765743
66718	0.519957917031883
66764	0.517891508342948
66810	0.518236281879685
66856	0.513797341587421
66902	0.517103520610129
66946	0.517310761662908
66992	0.515780700731457
67038	0.512660487296935
67084	0.514372662453852
67130	0.516495211141879
67176	0.515020716862893
67222	0.514671280265694
67268	0.515026252885402
67312	0.515043697874823
67358	0.516136908070567
67404	0.518356520397720
67450	0.516532363527061
67496	0.514575620104929
67542	0.513416525317290
67588	0.519587385819046
67634	0.522926423241612
67678	0.524117758195503
67724	0.520949039533426
67770	0.522326529385234
67816	0.523145728291490
67862	0.521727347114645
67908	0.521525344240365
67954	0.520669619760842
68000	0.523190146964533
68044	0.524155081324080
68090	0.523564479954578
68136	0.523453342310369
68182	0.514037074229205
68228	0.512978907796107
68274	0.514969098115653
68320	0.511014692794432
68366	0.510844449720978
68410	0.508314564062615
68456	0.505557523265370
68502	0.504370692753853
68548	0.501297389261365
68594	0.502630399461341
68640	0.503347388997590
68686	0.504211152709650
68732	0.503193269651789
68778	0.502820167798670
68822	0.501650117100247
68868	0.499848698405108
68914	0.499686116435059
68960	0.496945707620823
69006	0.495683473458929
69052	0.494852453202161
69098	0.497183421199926
69144	0.494370947790382
69188	0.492756777897601
69234	0.494659876328773
69280	0.494772546754742
69326	0.496813685187695
69372	0.495740851801127
69418	0.494045524374129
69464	0.493617581644503
69510	0.493186634588107
69554	0.495001421249792
69600	0.494874544954168
69646	0.494766363852547
69692	0.495912170839765
69738	0.494911935843803
69784	0.494757440189485
69830	0.498866828348500
69876	0.493869504394216
69922	0.496821959879399
69966	0.497897121122061
70012	0.494023729958088
70058	0.494094838621496
70104	0.490132006218491
70150	0.493643724796572
70196	0.493364987431200
70242	0.495263753828935
70288	0.495274838565253
70332	0.492881437479038
70378	0.494614254444366
70425	0.491866033306225
70471	0.491471922518694
70515	0.495531525356303
70561	0.493783273202209
70607	0.495509649256688
70653	0.498613728799568
70699	0.497718111840002
70745	0.494529221261690
70791	0.496120599361027
70837	0.494217848931519
70881	0.493574524033905
70927	0.496056208761358
70973	0.494395144736224
71019	0.496994063482099
71065	0.494602267589148
71111	0.491551333412905
71157	0.493609123848213
71203	0.492406281346490
71247	0.489460843260796
71293	0.491863563682813
71339	0.492611740834188
71385	0.489539108499648
71431	0.485097444954454
71477	0.484198257957656
71523	0.482058868886477
71569	0.476441487131663
71613	0.475472314492874
71659	0.472458543749214
71705	0.468677861656981
71751	0.467152856253905
71797	0.462400940062591
71842	0.460835012423775
71888	0.460812370264069
71934	0.454837956939178
71980	0.453269823995265
72026	0.452629429538722
72072	0.449387979730965
72118	0.444515990030645
72164	0.446343551593756
72208	0.446089030106797
72254	0.443705214270800
72300	0.442451655313088
72346	0.436999963439876
72392	0.430581855837518
72438	0.430522729883790
72484	0.427227892772842
72530	0.425949231460312
72574	0.423434549240984
72620	0.418422320499276
72666	0.418227249567898
72712	0.416877369620279
72758	0.414815022316470
72804	0.413031128889216
72850	0.410894251683162
72896	0.409651142806630
72942	0.407037263279877
72986	0.405359499871915
73032	0.400709565755603
73078	0.396239092262888
73124	0.397195584055517
73170	0.396335583655404
73216	0.395759422707528
73262	0.394178843124679
73306	0.391345234812619
73352	0.387958653700717
73398	0.385552506674213
73444	0.383038893511507
73490	0.378786404569173
73536	0.378081855321535
73582	0.375381471240387
73628	0.373198394020869
73674	0.365982484268417
73718	0.366601283513375
73764	0.360769139439954
73810	0.355309079008338
73856	0.354751413603715
73902	0.351062358589101
73948	0.350879479347810
73994	0.348221943371877
74040	0.344996120696850
74084	0.342417022744846
74130	0.336885582376338
74176	0.337467130268588
74222	0.334089988512403
74268	0.333178487669888
74314	0.330198123951439
74360	0.323836077409667
74406	0.322170197697141
74450	0.318426932441925
74496	0.320001404683912
74542	0.317565692097551
74588	0.309558431355811
74634	0.308943938280839
74680	0.309511047181568
74726	0.308867359428437
74772	0.302677671452502
74818	0.301287276329648
74862	0.303270628194979
74908	0.303971960882900
74954	0.299978369362314
75000	0.296343163878209
75046	0.293140307523590
75092	0.292440045864123
75138	0.288885322214691
75182	0.288660993225708
75228	0.285419347610446
75274	0.285689955575734
75320	0.282530977544161
75366	0.279815807324240
75412	0.282167521710153
75458	0.275979355996961
75504	0.271716455319364
75550	0.269056550644406
75594	0.265365539611918
75640	0.264687404097491
75686	0.267464490316212
75732	0.263297658805677
75778	0.258622598396831
75824	0.260093384964885
75870	0.257225151526505
75916	0.256295158467649
75960	0.254254086496700
76006	0.253506208060307
76052	0.248894468857833
76098	0.249141713171413
76144	0.252231564540632
76190	0.250306680680231
76236	0.247242494251219
76282	0.248304873455825
76326	0.249446507584901
76372	0.245171820048584
76419	0.239767628688661
76465	0.238414976821940
76511	0.238485266554681
76557	0.236338393109735
76603	0.233523739850780
76649	0.231086110561556
76695	0.228666194100962
76739	0.227652346993818
76785	0.225733703654880
76831	0.227859850435028
76877	0.228364769549234
76923	0.229256647802560
76969	0.225213329008374
77015	0.226951596676872
77059	0.230321009293960
77105	0.230725070228044
77151	0.228210178092150
77197	0.227544340487595
77243	0.226777568391638
77289	0.226830432758712
77335	0.229352877563328
77381	0.228780846239379
77427	0.227844835854682
77471	0.226776617665625
77517	0.227763059953528
77563	0.227626813049282
77609	0.225832434902626
77655	0.228911626492551
77701	0.227238429507222
77747	0.227001075975825
77793	0.228024684784104
77837	0.227005305134793
77883	0.227334152995246
77929	0.227806427798624
77975	0.226902958134334
78021	0.227067671535919
78067	0.228430811109142
78113	0.229472498919151
78159	0.224459066016359
78203	0.225711002513173
78249	0.226922815529290
78295	0.226990216809898
78341	0.228263488972516
78387	0.227647998300577
78433	0.226179575270893
78479	0.226228869403581
78525	0.227664561363640
78571	0.227329795481062
78615	0.227942837106415
78661	0.227298042589838
78707	0.226455475828295
78753	0.230373298191269
78799	0.227452969987878
78845	0.227993701284955
78891	0.225157053207185
78937	0.226237886439895
78981	0.224967824123471
79027	0.225895840459335
79073	0.226478771458278
79119	0.228571988895642
79165	0.225155492538999
79211	0.225485647040023
79257	0.225486885061064
79303	0.226336028674291
79347	0.230368708346832
79393	0.229695120015434
79439	0.228079559698908
79485	0.230246212059924
79531	0.227191770005975
79576	0.228629479060971
79622	0.227181451458422
79668	0.226654317887914
79714	0.229222581046323
79760	0.228252391739054
79806	0.226661085379687
79852	0.225287192737318
79896	0.227936669442765
79942	0.224895995312383
79988	0.229623546070912
80034	0.226488492688226
80080	0.230512497548303
80126	0.224471511793506
80172	0.227027434041507
80218	0.225760546084726
80264	0.227635996246940
80308	0.228679113577707
80354	0.228978141325525
80400	0.225718768049272
80446	0.225547387564168
80492	0.228541942246457
80538	0.226330612122494
80584	0.225427632565875
80630	0.227344900644444
80674	0.226345930088718
80720	0.224291659441061
80766	0.225865649684939
80812	0.225448975923324
80858	0.224691985956501
80904	0.225780098814960
80950	0.227596756380037
80996	0.225986674857701
81040	0.227812769272149
81086	0.225978196414017
81132	0.227596369208175
81178	0.226071590567891
81224	0.225482452175958
81270	0.224070619826978
81316	0.225088130303364
81362	0.227602133265010
81406	0.225988298268174
81452	0.226367203009499
81498	0.225183690797173
81544	0.221914813691089
81590	0.224848188282508
81636	0.227127937367914
81681	0.225780692388342
81727	0.228296892808430
81773	0.227068177171731
81819	0.225938454550617
81865	0.224221482271849
81911	0.225104078917386
81955	0.223974371730564
82001	0.223193540608498
82047	0.222296094592228
82093	0.220901886440055
82139	0.222300496107630
82185	0.224158123030535
82231	0.223876545725518
82277	0.221194303457230
82323	0.223250952660358
82367	0.221660489385079
82414	0.223607212415389
82460	0.225092284226717
82506	0.224339404594960
82550	0.227532602235884
82596	0.219818894889870
82642	0.225712394592455
82689	0.225257116629116
82733	0.224124027350734
82779	0.227103330204915
82825	0.224953560439594
82871	0.225325058669529
82917	0.227701280091772
82963	0.226910927060747
83009	0.223684556584614
83055	0.224192410851886
83099	0.226175350213879
83145	0.221607374180080
83191	0.220621761420406
83237	0.215397821685184
83283	0.214187417396627
83329	0.208757316917230
83375	0.209416885409090
83421	0.208433351297304
83465	0.205414073413084
83511	0.202832872003547
83557	0.200452324659738
83603	0.195114537301971
83649	0.196496889369376
83695	0.191499645946074
83741	0.188144644436074
83787	0.185528819530889
83833	0.183397738206628
83877	0.181856797038746
83923	0.178950007256923
83969	0.178044769001001
84015	0.174523652881925
84061	0.172378226562288
84107	0.169647861244113
84153	0.168117713747427
84199	0.169466392697173
84243	0.170487682382929
84289	0.172261305428746
84335	0.170904579350607
84381	0.170473898143782
84427	0.170160067848012
84473	0.170610729252384
84519	0.170317451136314
84565	0.168188807038240
84609	0.163888627862194
84655	0.160924637933841
84701	0.161860229062900
84747	0.158206913325650
84793	0.155490102733123
84839	0.153189195823921
84885	0.152345786659675
84931	0.154131790754883
84975	0.152975822035585
85021	0.149556140760373
85067	0.146558543195193
85113	0.145640250457984
85159	0.145441658292637
85205	0.143007697459368
85251	0.138060442429903
85297	0.135987903911384
85343	0.135573798033858
85387	0.139443154267834
85433	0.135970119268283
85479	0.135851497176488
85525	0.135442494725424
85571	0.136687023928717
85617	0.135751569584243
85663	0.137108121852167
85709	0.133234148523258
85753	0.136488517475487
85799	0.137349009188137
85845	0.134974789176731
85891	0.137425595988512
85937	0.136601447406508
85983	0.133549389191031
86029	0.136831223199805
86075	0.136113191867152
86119	0.135297981877275
86165	0.135070778748879
86211	0.134562357588116
86257	0.137241564586206
86303	0.134556030407037
86349	0.137578596344999
86395	0.136053196294934
86441	0.136716836501811
86485	0.136409346601302
86531	0.137012044290921
86577	0.136237133569115
86623	0.134102605565858
86669	0.136143678349519
86715	0.135537490276076
86761	0.135308560132850
86807	0.136616061470621
86851	0.136020577685760
86897	0.135603944898600
86943	0.135088338264374
86989	0.134960064896328
87035	0.135462071391085
87081	0.135023076737627
87127	0.136209029302514
87173	0.136187752506073
87219	0.137993799254209
87263	0.137438840746845
87309	0.135645439066992
87355	0.138748525818235
87401	0.134578587939606
87447	0.132640470563546
87493	0.136991290829412
87539	0.134855857896969
87585	0.136719942047615
87629	0.139452897929094
87675	0.136053197013318
87721	0.137740818356820
87767	0.140214915575953
87813	0.137606312092895
87859	0.138024858899219
87905	0.138601521392374
87951	0.140513107767917
87995	0.140019789606413
88041	0.142215977005983
88087	0.140722144324221
88133	0.140775819305556
88179	0.144394509902393
88225	0.143853567691082
88271	0.145555548999220
88317	0.145312430369397
88361	0.147475078272537
88407	0.147307455667944
88453	0.146510834291821
88499	0.149594274306734
88545	0.151807980313987
88591	0.148269294980855
88637	0.149731285164288
88683	0.151683070949728
88729	0.153048949691176
88773	0.153988037718082
88819	0.152167088019165
88865	0.150990922232258
88911	0.154098637662716
88957	0.152878981433857
89003	0.153550843456188
89049	0.154471797969574
89095	0.154831803532644
89139	0.155917894671484
89185	0.157303360458844
89231	0.157428461024271
89277	0.160187681683463
89323	0.158128111475900
89369	0.160553188377103
89415	0.160442408680448
89461	0.161584901071377
89505	0.158683194200195
89551	0.162829533990502
89597	0.163799580868845
89643	0.164727700204649
89689	0.164590667861236
89735	0.164313723375382
89781	0.163640885744004
89827	0.166520034327480
89871	0.166333035232752
89917	0.166199337612948
89963	0.167499171476157
90009	0.164948003138095
90055	0.162741962471662
90101	0.155593275223742
90147	0.152311368042578
90193	0.150579955397644
90239	0.147350055257011
90283	0.144790458604811
90329	0.138944386962549
90375	0.137503578224090
90421	0.136853020298697
90467	0.133681477284552
90513	0.130499898817540
90559	0.133691336221548
90605	0.131183844331068
90649	0.131980577678814
90695	0.131472776454965
90741	0.134294785849962
90787	0.132187823585488
90833	0.131851508291752
90879	0.134029169414759
90925	0.132366855342308
90971	0.133947322469597
91015	0.130800293794525
91061	0.131770578049354
91107	0.131609924167678
91153	0.130682285174954
91199	0.132309013604679
91245	0.131701161654301
91291	0.131885027951269
91337	0.134329144321238
91381	0.132899219546602
91427	0.133255716405319
91473	0.132778177920678
91519	0.129969200513826
91565	0.130346856478082
91611	0.132416825318403
91657	0.130747433128300
91703	0.132803474817407
91747	0.133619065938984
91793	0.132234379976442
91839	0.134162454078293
91885	0.131798340762776
91931	0.133328344317635
91977	0.133623367902984
92023	0.131101749025328
92069	0.131840189460718
92115	0.134541255485322
92159	0.130401616169867
92205	0.132460698743155
92251	0.128811461424222
92297	0.131214454953673
92343	0.130743923254009
92389	0.133023090535538
92435	0.133706564033729
92481	0.133867561523162
92525	0.132595933438562
92571	0.130877541490662
92617	0.133585142764221
92663	0.132417495038001
92709	0.131801330837059
92755	0.134959681891056
92801	0.131616813211832
92847	0.131186492424510
92891	0.129826329994346
92937	0.132026271008837
92983	0.133324837070825
93029	0.131988915690113
93074	0.131805883319929
93120	0.130651281017419
93166	0.131007578369641
93212	0.129518828897705
93258	0.131277137746673
93304	0.131394394934326
93350	0.131633840673276
93396	0.130026010079951
93440	0.131257570182551
93486	0.133285674964388
93532	0.131445150688380
93578	0.133368443563125
93624	0.131377472651968
93670	0.130362293038254
93716	0.128413438068288
93762	0.132240668882862
93808	0.128606076624514
93852	0.129557086568393
93899	0.132102705222715
93945	0.130161208200423
93991	0.130168155453000
94037	0.129064731412227
94083	0.130069318109097
94129	0.131587511992370
94175	0.127836294267823
94219	0.130370530750132
94265	0.129296681557721
94311	0.130626859167260
94357	0.129287979443772
94403	0.128045327701512
94449	0.128290387444034
94495	0.129388825942451
94541	0.129977105035245
94585	0.126675500290547
94631	0.127626717990382
94677	0.131015471059822
94723	0.129226695273329
94769	0.127107481366603
94815	0.128260071312178
94861	0.126895956889767
94907	0.128905616738864
94951	0.129163135183410
94997	0.128970310071290
95043	0.129854357996513
95089	0.126999621226383
95135	0.125248193997634
95181	0.128060918594401
95227	0.125327571923682
95273	0.128338247105586
95317	0.129182573096953
95363	0.128157888859139
95409	0.130412028972679
95455	0.128342963484395
95501	0.130591385180355
95547	0.130067486627660
95593	0.128793103754067
95638	0.129374923030194
95685	0.127791275757587
95729	0.128681432153270
95775	0.130108457584117
95821	0.126309285702940
95867	0.129615322643116
95913	0.125902049930284
95959	0.126465281053710
96005	0.128361501885827
96051	0.127404308234874
96096	0.125522025650391
96142	0.129303159615108
96188	0.126268790932920
96234	0.127862402056982
96278	0.126778100778189
96324	0.128655460815137
96370	0.128484083710191
96416	0.129246379688526
96462	0.128149739960769
96508	0.128488610985428
96554	0.127984679624465
96600	0.130186094622343
96644	0.126727927071968
96690	0.128541700075437
96736	0.129603039879584
96782	0.131252535413602
96828	0.127185861427634
96874	0.128989849043854
96920	0.129208911787467
96966	0.129860003580981
97010	0.126257126618963
97056	0.129126393532349
97102	0.125626858651996
97148	0.128885230468336
97194	0.130141140834164
97240	0.128611791141083
97286	0.129729621998596
97332	0.125729631171711
97378	0.128598806269471
97422	0.129068722335654
97468	0.127686016578573
97514	0.130667060728603
97560	0.129486532050855
97606	0.129012100690510
97652	0.128200138184850
97698	0.129967734292599
97744	0.129278689595381
97788	0.128663367182575
97834	0.129570297348230
97880	0.130345254889520
97926	0.128686330613453
97972	0.129603042313607
98018	0.131811182069194
98064	0.127489636270767
98110	0.127270947734860
98154	0.127928488823077
98200	0.128329329203545
98246	0.127885178660075
98292	0.128423474967722
98337	0.127934698258049
98383	0.126320273162713
98429	0.128632651443485
98475	0.127105031006912
98521	0.127243253225979
98567	0.128772066912653
98613	0.129129484683094
98659	0.129802698799205
98705	0.127975694902152
98749	0.131037450635257
98795	0.130171320533632
98841	0.129394120989631
98887	0.128107853629376
98933	0.130849705372738
98979	0.129227078933677
99025	0.129253978530890
99069	0.130472539529403
99115	0.131048205314822
99161	0.128485242191572
99207	0.128628956390917
99253	0.132245625700012
99299	0.131078393700058
99345	0.129094181030542
99391	0.131151896436623
99437	0.129494671032171
99481	0.131973460573068
99527	0.127726687089931
99573	0.126437037388678
99619	0.129986515145167
99665	0.128558662239625
99711	0.127843176166620
99757	0.131438502956868
99803	0.126930923800926
99848	0.127155026210481
99894	0.128995457142822
99940	0.128250378103744
99986	0.130004775021223
100030	0.126649205331195
100076	0.128256354646103
100122	0.126301243358597
100168	0.127069838885534
100214	0.128898075670000
100260	0.126995326926873
100306	0.129098380278426
100352	0.128639640761015
100398	0.129223796075801
100442	0.128125687551996
100488	0.128176889726623
100534	0.126880115663541
100580	0.129398039100454
100626	0.132797631098021
100672	0.129050207793134
100718	0.128761313313572
100764	0.130045648976537
100808	0.129501944129162
100854	0.131379071611462
100900	0.131881450770112
100946	0.129379477480098
100992	0.133077863557967
101038	0.130191324811835
101084	0.128585081128531
101130	0.129817115436327
101174	0.128543033816089
101220	0.129032743433016
101266	0.129447443351247
101312	0.128692505575083
101358	0.127894883453719
101404	0.127573730971018
101450	0.128929351475630
101496	0.130393245433789
101540	0.130169928160066
101586	0.129820630985647
101632	0.129034721392450
101678	0.129640732670579
101724	0.128200216284000
101770	0.130317819107156
101816	0.130696968198292
101862	0.130096141896359
101906	0.126271419574310
101952	0.132069418238640
101998	0.130140745548400
102044	0.132252826595652
102090	0.132455377833051
102136	0.132324106203068
102182	0.134246054399129
102228	0.127879311231996
102274	0.130503324794430
102318	0.130336867946699
102364	0.130321562831986
102410	0.129958807412855
102456	0.129435194509025
102502	0.129849383965887
102548	0.129238172528701
[truncated: 423 more rows]

## Sheet: Figure 1D
time(ms)	junction_position
10525	0.0666072
10571	0.061487
10617	0.06822
10663	0.0649588
10709	0.0781803
10755	0.0669027
10801	0.0717644
10845	0.0625419
10891	0.0718261
10937	0.0736082
10983	0.0827565
11029	0.0738536
11075	0.0773947
11121	0.0774383
11167	0.0746094
11211	0.0738028
11257	0.0719115
11303	0.060726
11349	0.0787158
11395	0.0616187
11441	0.0656114
11487	0.0680013
11533	0.0594962
11579	0.0713299
11623	0.0588005
11669	0.0751061
11715	0.0698902
11761	0.0745214
11807	0.0771803
11853	0.0867305
11899	0.0693308
11945	0.078062
11989	0.0852739
12035	0.0716335
12081	0.0729085
12127	0.0829979
12173	0.0866172
12219	0.0811504
12265	0.0748428
12311	0.0942988
12355	0.0844301
12401	0.0826808
12447	0.0795427
12493	0.0861387
12539	0.0786333
12585	0.0838928
12631	0.082692
12677	0.0800707
12721	0.0753601
12767	0.076763
12813	0.0766702
12859	0.06958
12905	0.0757569
12951	0.0765217
12997	0.0861027
13043	0.0839905
13087	0.0763894
13133	0.0805642
13179	0.0920452
13225	0.07149
13271	0.0732758
13317	0.0840814
13363	0.0727991
13409	0.072352
13455	0.0982406
13499	0.0943394
13545	0.10991
13591	0.115827
13637	0.124091
13683	0.128693
13729	0.134139
13775	0.130596
13821	0.138248
13865	0.147324
13911	0.156708
13957	0.152117
14003	0.154497
14049	0.15069
14095	0.166034
14141	0.148962
14187	0.150669
14231	0.155264
14277	0.144262
14323	0.137836
14369	0.150223
14415	0.160687
14461	0.150721
14507	0.15536
14553	0.142421
14599	0.159172
14643	0.158915
14690	0.155525
14736	0.155398
14782	0.145288
14826	0.144197
14872	0.140413
14918	0.148648
14964	0.159357
15010	0.149313
15056	0.163814
15102	0.1509
15148	0.160487
15192	0.149932
15238	0.156607
15284	0.156527
15330	0.154396
15376	0.151846
15422	0.157079
15468	0.157274
15514	0.156202
15558	0.155243
15604	0.154768
15650	0.162981
15696	0.15174
15742	0.149137
15788	0.166689
15834	0.182205
15880	0.197537
15924	0.19995
15970	0.221271
16016	0.215523
16062	0.210127
16108	0.209531
16154	0.221652
16200	0.22147
16246	0.243115
16290	0.26096
16336	0.274959
16382	0.274128
16428	0.276954
16474	0.296231
16520	0.304045
16566	0.306903
16612	0.309657
16658	0.305364
16702	0.314748
16748	0.332525
16794	0.339217
16840	0.351792
16886	0.340421
16932	0.343182
16978	0.342875
17024	0.356634
17068	0.356713
17114	0.362015
17160	0.379522
17206	0.398804
17252	0.394535
17298	0.40937
17344	0.412332
17390	0.425068
17434	0.425372
17480	0.44406
17526	0.443093
17572	0.446945
17618	0.454632
17664	0.464564
17710	0.462863
17756	0.473959
17800	0.483748
17846	0.496838
17892	0.507094
17938	0.512038
17984	0.518688
18030	0.516748
18076	0.542744
18122	0.538701
18168	0.542554
18212	0.530721
18258	0.562145
18304	0.553121
18350	0.560178
18396	0.556909
18442	0.564677
18488	0.577844
18534	0.593834
18578	0.602116
18624	0.600425
18670	0.6219
18716	0.620532
18762	0.636609
18808	0.632014
18854	0.653119
18900	0.667145
18944	0.665596
18990	0.667253
19036	0.682872
19082	0.683099
19128	0.694619
19174	0.71174
19220	0.710724
19266	0.723902
19310	0.729245
19356	0.747628
19402	0.760807
19448	0.747449
19494	0.745866
19540	0.745606
19586	0.747549
19632	0.773821
19678	0.775341
19722	0.774115
19768	0.78252
19814	0.792644
19860	0.794658
19906	0.80324
19952	0.822203
19998	0.833195
20044	0.844379
20088	0.853231
20134	0.850113
20180	0.852232
20226	0.858622
20272	0.886545
20318	0.891832
20364	0.900807
20410	0.901106
20454	0.925697
20500	0.937269
20546	0.942789
20592	0.95757
20638	0.964443
20684	0.974405
20730	0.973033
20776	0.987405
20820	0.99471
20866	1.00438
20912	1.01042
20958	1.00445
21004	1.01985
21050	1.00781
21096	1.01256
21142	1.00845
21186	1.01558
21232	1.00487
21278	1.01514
21324	1.02122
21370	1.01264
21416	1.02925
21462	1.02027
21508	1.03005
21552	1.03048
21598	1.02816
21644	1.04035
21690	1.04797
21736	1.04837
21782	1.05047
21828	1.04003
21874	1.04592
21920	1.04588
21964	1.05733
22010	1.06536
22056	1.06005
22102	1.06138
22148	1.05201
22194	1.06663
22240	1.06048
22286	1.07416
22330	1.07603
22376	1.07512
22422	1.0813
22468	1.0882
22514	1.08279
22560	1.09089
22606	1.10557
22652	1.11379
22696	1.10258
22742	1.11032
22788	1.08855
22834	1.1
22880	1.10323
22926	1.11249
22972	1.1225
23018	1.11131
23064	1.11451
23108	1.12267
23154	1.1383
23200	1.14022
23246	1.13152
23292	1.14895
23338	1.14972
23384	1.139
23430	1.14867
23474	1.14535
23520	1.14448
23566	1.15364
23612	1.15882
23658	1.15803
23704	1.16127
23750	1.15726
23796	1.14915
23840	1.16588
23886	1.18258
23932	1.16773
23980	1.17035
24024	1.17763
24070	1.17383
24116	1.17468
24162	1.18592
24208	1.18275
24254	1.18599
24300	1.18691
24346	1.19704
24390	1.19335
24436	1.21353
24482	1.20711
24528	1.21405
24574	1.2265
24620	1.22129
24666	1.21428
24712	1.20936
24758	1.20904
24802	1.23538
24848	1.23619
24894	1.23333
24940	1.22921
24986	1.24037
25032	1.24548
25078	1.25159
25124	1.24893
25168	1.25236
25214	1.26959
25261	1.25673
25307	1.26208
25351	1.26551
25397	1.27702
25443	1.27716
25489	1.27991
25535	1.28159
25581	1.27384
25627	1.2829
25673	1.2772
25717	1.28084
25763	1.28635
25809	1.30006
25855	1.29916
25901	1.30339
25947	1.30644
25993	1.33242
26039	1.3397
26083	1.33508
26129	1.31238
26175	1.32968
26221	1.34312
26267	1.33152
26313	1.33517
26359	1.33271
26405	1.35327
26451	1.33493
26495	1.35365
26541	1.35939
26587	1.36119
26633	1.35827
26679	1.35801
26725	1.35462
26771	1.35606
26817	1.3687
26861	1.37693
26907	1.37318
26953	1.37003
26999	1.39623
27045	1.39674
27091	1.39979
27137	1.38827
27183	1.39473
27227	1.39702
27273	1.39806
27319	1.40809
27365	1.40676
27411	1.41954
27457	1.42873
27503	1.42048
27549	1.42655
27593	1.42956
27639	1.41298
27685	1.43159
27731	1.42578
27777	1.43669
27823	1.43508
27869	1.43932
27915	1.4431
27961	1.45263
28005	1.45529
28051	1.44927
28098	1.4502
28144	1.46747
28188	1.45581
28234	1.47056
28280	1.46619
28326	1.45989
28372	1.47291
28418	1.46339
28464	1.46785
28508	1.46577
28554	1.4837
28600	1.4764
28646	1.47712
28692	1.47447
28738	1.47667
28784	1.48734
28830	1.47764
28876	1.48395
28920	1.48514
28966	1.47548
29012	1.49599
29058	1.49635
29104	1.49795
29150	1.48443
29196	1.5019
29242	1.51099
29286	1.51428
29332	1.51373
29378	1.51104
29424	1.52419
29470	1.52
29516	1.53198
29562	1.53836
29608	1.55122
29652	1.53648
29698	1.52925
29744	1.54048
29790	1.53591
29836	1.54088
29882	1.53748
29928	1.53822
29974	1.55097
30020	1.55433
30064	1.5656
30110	1.56566
30156	1.56995
30202	1.57703
30248	1.59029
30294	1.59277
30340	1.59636
30386	1.60165
30430	1.59493
30476	1.59422
30522	1.60256
30568	1.61201
30614	1.59838
30660	1.61144
30706	1.61111
30752	1.60515
30796	1.60776
30842	1.61771
30888	1.61708
30934	1.63104
30980	1.62864
31026	1.63241
31072	1.62831
31118	1.63131
31162	1.63279
31208	1.64778
31254	1.64628
31300	1.6499
31346	1.6446
31392	1.64688
31438	1.65648
31484	1.67248
31528	1.67731
31574	1.66862
31620	1.67734
31666	1.67709
31712	1.68604
31758	1.69831
31804	1.69086
31850	1.7
31896	1.71269
31940	1.70764
31986	1.70815
32032	1.71431
32078	1.72191
32124	1.7203
32170	1.71681
32216	1.72863
32262	1.71769
32306	1.73445
32352	1.74151
32398	1.7301
32444	1.73506
32490	1.74834
32536	1.72269
32582	1.73615
32628	1.74847
32672	1.7401
32718	1.75776
32764	1.76297
32810	1.75049
32856	1.76626
32902	1.76811
32948	1.75416
32994	1.77205
33040	1.75422
33084	1.75135
33130	1.75856
33176	1.77886
33222	1.78284
33268	1.78907
33314	1.79716
33360	1.80953
33406	1.79985
33450	1.79587
33496	1.80486
33542	1.8048
33588	1.8089
33634	1.80966
33680	1.80879
33726	1.8056
33772	1.82327
33816	1.82284
33862	1.82464
33908	1.82236
33954	1.83729
34000	1.84424
34046	1.83474
34092	1.84064
34138	1.83177
34182	1.84194
34228	1.83545
34274	1.84321
34320	1.8543
34366	1.86523
34412	1.8543
34458	1.8569
34504	1.87031
34548	1.87436
34594	1.86833
34640	1.88855
34686	1.90696
34732	1.90336
34778	1.89929
34824	1.90395
34870	1.90263
34915	1.92393
34961	1.92122
35007	1.92413
35053	1.92727
35097	1.92067
35143	1.93834
35189	1.94552
35235	1.93464
35281	1.93982
35327	1.94462
35373	1.94577
35419	1.9587
35465	1.9572
35509	1.95975
35555	1.94727
35601	1.95952
35647	1.96111
35693	1.97177
35739	1.98665
35785	1.98589
35831	2.00161
35875	2.00909
35921	2.00583
35967	2.02169
36013	2.01961
36059	2.04836
36105	2.07469
36151	2.07463
36197	2.0928
36241	2.10087
36287	2.0973
36333	2.09366
36379	2.09086
36425	2.11277
36471	2.09838
36517	2.10075
36563	2.1011
36609	2.10369
36653	2.10155
36699	2.10552
36745	2.1119
36791	2.11733
36837	2.10586
36883	2.1109
36929	2.10845
36973	2.10571
37019	2.11306
37065	2.11757
37111	2.11886
37157	2.107
37203	2.11617
37249	2.11078
37295	2.11219
37341	2.10243
37385	2.11752
37431	2.11617
37477	2.12115
37523	2.12138
37569	2.10287
37615	2.12203
37661	2.11461
37707	2.11505
37751	2.11764
37797	2.1152
37843	2.10573
37889	2.10541
37935	2.10243
37981	2.11459
38027	2.11381
38073	2.1117
38117	2.12041
38163	2.11461
38209	2.11798
38255	2.10577
38301	2.11167
38347	2.1137
38393	2.10391
38439	2.10893
38485	2.11083
38529	2.11191
38575	2.10251
38622	2.10572
38668	2.10173
38712	2.10001
38758	2.11451
38804	2.12089
38850	2.10413
38896	2.11341
38942	2.10594
38988	2.11021
39034	2.11264
39078	2.1147
39124	2.11051
39170	2.11809
39216	2.0972
39262	2.09782
39308	2.10561
39354	2.1149
39400	2.10976
39444	2.11839
39490	2.11736
39536	2.10921
39582	2.12088
39628	2.11424
39674	2.10836
39720	2.10044
39766	2.11708
39810	2.10658
39856	2.11117
39902	2.10724
39948	2.11019
39994	2.11449
40040	2.11127
40086	2.11447
40132	2.10366
40178	2.10215
40222	2.10722
40268	2.1123
40314	2.10918
40360	2.10873
40406	2.10682
40452	2.10421
40498	2.10241
40544	2.1132
40588	2.11428
40634	2.11262
40680	2.10482
40726	2.12495
40772	2.10007
40818	2.11854
40864	2.11231
40910	2.11933
40954	2.10632
41000	2.11101
41046	2.11994
41092	2.10351
41138	2.10524
41184	2.11291
41230	2.10307
41276	2.11224
41322	2.12271
41366	2.11508
41412	2.10169
41460	2.09749
41506	2.11031
41550	2.11368
41596	2.09445
41642	2.1085
41688	2.1236
41734	2.13582
41780	2.13897
41826	2.14108
41870	2.14018
41916	2.15789
41962	2.17535
42008	2.1784
42054	2.18471
42100	2.19543
42146	2.20064
42192	2.19624
42238	2.19676
42282	2.20787
42328	2.212
42374	2.20048
42420	2.20958
42466	2.21452
42511	2.22536
42557	2.24323
42603	2.26928
42649	2.24634
42695	2.27683
42741	2.26489
42787	2.26871
42831	2.25569
42877	2.25384
42923	2.31341
42969	2.32461
43015	2.31462
43061	2.29915
43107	2.30879
43153	2.31547
43199	2.33206
43243	2.34295
43289	2.33617
43335	2.34417
43381	2.35841
43427	2.37049
43473	2.37993
43519	2.38602
43563	2.39321
43609	2.39918
43655	2.40368
43701	2.39733
43747	2.41853
43793	2.41217
43839	2.42958
43885	2.42984
43931	2.42286
43975	2.43714
44021	2.44711
44067	2.44363
44113	2.46677
44160	2.47566
44205	2.47826
44251	2.49388
44297	2.50337
44341	2.50786
44387	2.5232
44433	2.52044
44479	2.52631
44525	2.53622
44571	2.52925
44617	2.53841
44663	2.55048
44707	2.55099
44754	2.56244
44800	2.55692
44846	2.56855
44890	2.5789
44936	2.5788
44982	2.5892
45028	2.60176
45074	2.59679
45120	2.61793
45166	2.62451
45212	2.62451
45258	2.63279
45302	2.63475
45348	2.64646
45394	2.65885
45440	2.65174
45486	2.64092
45532	2.64136
45578	2.64799
45624	2.65005
45668	2.63912
45714	2.64114
45760	2.651
45806	2.6455
45852	2.64787
45898	2.64432
45944	2.64804
45990	2.63489
46034	2.65344
46080	2.64984
46126	2.63633
46172	2.64296
46218	2.65483
46264	2.64344
46310	2.64778
46356	2.65077
46400	2.638
46446	2.65211
46492	2.65388
46538	2.63907
46584	2.64756
46630	2.65326
46676	2.64103
46722	2.65154
46766	2.64165
46812	2.65876
46858	2.66177
46904	2.67058
46950	2.66827
46996	2.67033
47041	2.68389
47087	2.68644
47133	2.68608
47179	2.69139
47225	2.68397
47271	2.6909
47317	2.68752
47361	2.71127
47407	2.70809
47453	2.72641
47499	2.73168
47545	2.72306
47591	2.70297
47637	2.72713
47683	2.73055
47727	2.73006
47773	2.72633
47819	2.71065
47865	2.70424
47911	2.69647
47957	2.73082
48003	2.70763
48049	2.69402
48095	2.70564
48139	2.69871
48185	2.70962
48231	2.70487
48277	2.7014
48323	2.70414
48369	2.70291
48414	2.69422
48460	2.71291
48506	2.7117
48552	2.73576
48598	2.74408
48644	2.75034
48688	2.76678
48734	2.75844
48780	2.75968
48826	2.7695
48872	2.78348
48918	2.77367
48964	2.79396
49010	2.804
49054	2.80512
49100	2.80738
49146	2.81161
49192	2.81761
49238	2.81156
49284	2.8262
49330	2.83552
49376	2.83234
49420	2.84505
49466	2.8551
49512	2.85589
49558	2.86419
49604	2.86778
49650	2.87813
49696	2.88391
49742	2.88011
49786	2.88055
49832	2.86901
49878	2.88055
49924	2.88096
49970	2.88255
50016	2.88436
50062	2.87541
50108	2.87823
50154	2.87375
50198	2.88428
50244	2.8803
50290	2.88723
50336	2.88283
50382	2.87814
50428	2.88571
50474	2.88234
50520	2.87203
50564	2.88814
50610	2.89619
50656	2.88556
50702	2.88067
50748	2.87639
50794	2.87936
50840	2.87895
50886	2.88261
50930	2.88492
50976	2.87829
51022	2.88191
51068	2.8743
51114	2.8849
51160	2.88272
51206	2.86978
51252	2.881
51296	2.88592
51342	2.8811
51388	2.8744
51434	2.88334
51480	2.88151
51526	2.87908
51572	2.88396
51618	2.88492
51664	2.88161
51708	2.8768
51754	2.89015
51800	2.88837
51846	2.89025
51892	2.88306
51938	2.87948
51984	2.88362
52030	2.87527
52074	2.8894
52120	2.88965
52166	2.88261
52212	2.88123
52258	2.89441
52304	2.88684
52350	2.8857
52396	2.8843
52440	2.88133
52486	2.87947
52532	2.87884
52578	2.87486
52624	2.88769
52670	2.87797
52716	2.87674
52762	2.88328
52806	2.89153
52852	2.88743
52898	2.87881
52944	2.88936
52990	2.88471
53036	2.89226
53082	2.88771
53128	2.88889
53173	2.88422
53219	2.89028
53265	2.88131
53311	2.88608
53355	2.8902
53401	2.88885
53447	2.88365
53493	2.88448
53539	2.8756
53585	2.8814
53631	2.88011
53677	2.8862
53723	2.88263
53767	2.87773
53813	2.88644
53859	2.87859
53905	2.87957
53951	2.87628
53997	2.88846
54043	2.88949
54089	2.88604
54133	2.88999
54179	2.88566
54225	2.88542
54271	2.88411
54317	2.88704
54363	2.87711
54409	2.87831
54455	2.88471
54499	2.88502
54545	2.87733
54591	2.88585
54637	2.88251
54683	2.88221
54729	2.88644
54775	2.88076
54821	2.88101
54865	2.87921
54911	2.88529
54958	2.88234
55004	2.88707
55050	2.88587
55094	2.88273
55140	2.87776
55186	2.87846
55232	2.88024
55278	2.8941
55324	2.87699
55370	2.88484
55416	2.8931
55460	2.88507
55506	2.89043
55552	2.88265
55598	2.87941
55644	2.87896
55690	2.88293
55736	2.89743
55782	2.88917
55826	2.89904
55872	2.91111
55918	2.91867
55964	2.92547
56010	2.92269
56056	2.932
56102	2.96569
56148	2.97171
56192	2.98902
56238	2.99036
56284	2.99574
56330	2.98568
56376	2.98936
56422	3.00431
56468	3.00715
56514	3.02028
56560	3.01988
56604	3.01313
56650	3.02407
56696	3.02449
56742	3.02436
56788	3.02344
56834	3.01608
56880	3.02161
56924	3.03048
56970	3.01689
57016	3.01543
57062	3.0203
57108	3.01844
57154	3.03318
57200	3.01951
57245	3.02387
57291	3.01403
57337	3.00748
57383	3.01847
57429	3.02246
57475	3.02396
57519	3.02175
57565	3.01945
57611	3.02212
57657	3.02995
57703	3.01641
57749	3.0092
57795	3.022
57841	3.02225
57885	3.02643
57931	3.01478
57977	3.02819
58023	3.0202
58069	3.01413
58115	3.01429
58161	3.01478
58207	3.02324
58251	3.02368
58297	3.02199
58343	3.02434
58389	3.00438
58435	3.01717
58481	3.01065
58527	3.01916
58573	3.01464
58619	3.01454
58663	3.02157
58709	3.03177
58755	3.02276
58801	3.01568
58847	3.01716
58893	3.02622
58939	3.02694
58985	3.01802
59031	3.02031
59077	3.02189
59123	3.0126
59169	3.01146
59213	3.01083
59259	3.02573
59305	3.01978
59351	3.00768
59397	3.01647
59443	3.01908
59489	3.01492
59535	3.01375
59579	3.02332
59625	3.02801
59671	3.01933
59717	3.00788
59763	3.02243
59809	3.00754
59855	3.02284
59901	3.01807
59945	3.00854
59991	3.00197
60037	3.01802
60083	3.01623
60129	3.01741
60175	3.02349
60221	3.02263
60267	3.01299
60313	3.01465
60357	3.01866
60403	3.01664
60449	3.01225
60495	3.02217
60541	3.01587
60587	3.02045
60633	3.0142
60679	3.02854
60723	3.01478
60769	3.02786
60815	3.02366
60861	3.02207
60907	3.02198
60953	3.01324
60999	3.02563
61045	3.00887
61089	3.00878
61135	3.01404
61181	3.0162
61227	3.01699
61273	3.0129
61319	3.0237
61365	3.01843
61411	3.02027
61457	3.02633
61501	3.0203
61547	3.01577
61593	3.00917
61639	3.02035
61685	3.00739
61730	3.02076
61776	3.01514
61822	3.02089
61868	3.01361
61914	3.02036
61960	3.01202
62006	3.02154
62050	3.01704
62096	3.01689
62738	2.62293
62782	2.62826
62828	2.62098
62874	2.61149
62920	2.60381
62966	2.60507
63012	2.61363
63058	2.60744
63104	2.62381
63148	2.61092
63194	2.61341
63240	2.60028
63286	2.60515
63332	2.60575
63378	2.61937
63424	2.62526
63470	2.63012
63516	2.63141
63560	2.61277
63606	2.6262
63652	2.62086
63698	2.62116
63744	2.61442
63790	2.62795
63836	2.61284
63882	2.60236
63926	2.61438
63972	2.62155
64018	2.61627
64064	2.61166
64110	2.62044
64156	2.61052
64202	2.60734
64248	2.59553
64292	2.62375
64338	2.63338
64384	2.62089
64431	2.6129
64475	2.60893
64521	2.60279
64567	2.59371
64613	2.58238
64659	2.58465
64705	2.56886
64751	2.55639
64797	2.53421
64841	2.52843
64887	2.51101
64933	2.49779
64979	2.50343
65025	2.49882
65071	2.48528
65117	2.49223
65163	2.45421
65209	2.44792
65253	2.45485
65299	2.42664
65345	2.42331
65391	2.40892
65437	2.40547
65483	2.39321
65529	2.38625
65575	2.36303
65619	2.34992
65665	2.33968
65711	2.32416
65757	2.30777
65803	2.30136
65849	2.27936
65895	2.27758
65940	2.25693
65986	2.24761
66032	2.24521
66078	2.22794
66124	2.23236
66168	2.20944
66214	2.21968
66260	2.22866
66306	2.23025
66352	2.20905
66398	2.20632
66444	2.19275
66490	2.2039
66534	2.19756
66580	2.19563
66626	2.18856
66672	2.18054
66718	2.16028
66764	2.1517
66810	2.15313
66856	2.13469
66902	2.14842
66946	2.14928
66992	2.14293
67038	2.12996
67084	2.13708
67130	2.14589
67176	2.13977
67222	2.13832
67268	2.13979
67312	2.13986
67358	2.14441
67404	2.15363
67450	2.14605
67496	2.13792
67542	2.1331
67588	2.15874
67634	2.17261
67678	2.17756
67724	2.1644
67770	2.17012
67816	2.17353
67862	2.16763
67908	2.16679
67954	2.16324
68000	2.17371
68044	2.17772
68090	2.17527
68136	2.1748
68182	2.13568
68228	2.13129
68274	2.13955
68320	2.12312
68366	2.12242
68410	2.11191
68456	2.10045
68502	2.09552
68548	2.08275
68594	2.08829
68640	2.09127
68686	2.09486
68732	2.09063
68778	2.08908
68822	2.08422
68868	2.07673
68914	2.07606
68960	2.06467
69006	2.05943
69052	2.05598
69098	2.06566
69144	2.05397
69188	2.04727
69234	2.05517
69280	2.05564
69326	2.06412
69372	2.05967
69418	2.05262
69464	2.05084
69510	2.04905
69554	2.05659
69600	2.05607
69646	2.05562
69692	2.06038
69738	2.05622
69784	2.05558
69830	2.07265
69876	2.05189
69922	2.06416
69966	2.06862
70012	2.05253
70058	2.05283
70104	2.03636
70150	2.05095
70196	2.0498
70242	2.05768
70288	2.05773
70332	2.04779
70378	2.05499
70425	2.04357
70471	2.04193
70515	2.0588
70561	2.05153
70607	2.05871
70653	2.0716
70699	2.06788
70745	2.05463
70791	2.06124
70837	2.05334
70881	2.05067
70927	2.06098
70973	2.05408
71019	2.06487
71065	2.05494
71111	2.04226
71157	2.05081
71203	2.04581
71247	2.03357
71293	2.04356
71339	2.04667
71385	2.0339
71431	2.01545
71477	2.01171
71523	2.00282
71569	1.97948
71613	1.97546
71659	1.96293
71705	1.94723
71751	1.94089
71797	1.92115
71842	1.91464
71888	1.91455
71934	1.88973
71980	1.88321
72026	1.88055
72072	1.86708
72118	1.84684
72164	1.85443
72208	1.85338
72254	1.84347
72300	1.83826
72346	1.81561
72392	1.78895
72438	1.7887
72484	1.77501
72530	1.7697
72574	1.75925
72620	1.73843
72666	1.73762
72712	1.73201
72758	1.72344
72804	1.71603
72850	1.70715
72896	1.70199
72942	1.69113
72986	1.68416
73032	1.66484
73078	1.64626
73124	1.65024
73170	1.64666
73216	1.64427
73262	1.6377
73306	1.62593
73352	1.61186
73398	1.60186
73444	1.59142
73490	1.57375
73536	1.57083
73582	1.55961
73628	1.55054
73674	1.52056
73718	1.52313
73764	1.4989
73810	1.47621
73856	1.47389
73902	1.45857
73948	1.45781
73994	1.44677
74040	1.43336
74084	1.42265
74130	1.39967
74176	1.40208
74222	1.38805
74268	1.38426
74314	1.37188
74360	1.34545
74406	1.33853
74450	1.32298
74496	1.32952
74542	1.3194
74588	1.28613
74634	1.28358
74680	1.28593
74726	1.28326
74772	1.25754
74818	1.25177
74862	1.26001
74908	1.26292
74954	1.24633
75000	1.23122
75046	1.21792
75092	1.21501
75138	1.20024
75182	1.19931
75228	1.18584
75274	1.18696
75320	1.17384
75366	1.16256
75412	1.17233
75458	1.14662
75504	1.12891
75550	1.11786
75594	1.10252
75640	1.0997
75686	1.11124
75732	1.09393
75778	1.07451
75824	1.08062
75870	1.0687
75916	1.06484
75960	1.05636
76006	1.05325
76052	1.03409
76098	1.03511
76144	1.04795
76190	1.03996
76236	1.02722
76282	1.03164
76326	1.03638
76372	1.01862
76419	0.996168
76465	0.990548
76511	0.99084
76557	0.981921
76603	0.970227
76649	0.960099
76695	0.950045
76739	0.945833
76785	0.937861
76831	0.946695
76877	0.948792
76923	0.952498
76969	0.935699
77015	0.942921
77059	0.95692
77105	0.958599
77151	0.94815
77197	0.945384
77243	0.942198
77289	0.942418
77335	0.952898
77381	0.950521
77427	0.946632
77471	0.942194
77517	0.946293
77563	0.945726
77609	0.938271
77655	0.951064
77701	0.944113
77747	0.943127
77793	0.947379
77837	0.943144
77883	0.944511
77929	0.946473
77975	0.942719
78021	0.943403
78067	0.949067
78113	0.953395
78159	0.932565
78203	0.937767
78249	0.942802
78295	0.943082
78341	0.948372
78387	0.945814
78433	0.939714
78479	0.939918
78525	0.945883
78571	0.944492
78615	0.947039
78661	0.94436
78707	0.94086
78753	0.957137
78799	0.945004
78845	0.947251
78891	0.935465
78937	0.939956
78981	0.934679
79027	0.938535
79073	0.940957
79119	0.949653
79165	0.935459
79211	0.93683
79257	0.936836
79303	0.940364
79347	0.957118
79393	0.95432
79439	0.947607
79485	0.956609
79531	0.943919
79576	0.949892
79622	0.943876
79668	0.941686
79714	0.952356
79760	0.948326
79806	0.941714
79852	0.936006
79896	0.947014
79942	0.934381
79988	0.954022
80034	0.940997
80080	0.957716
80126	0.932617
80172	0.943236
80218	0.937973
80264	0.945765
80308	0.950098
80354	0.951341
80400	0.937799
80446	0.937087
80492	0.949529
80538	0.940341
80584	0.936589
80630	0.944555
80674	0.940405
80720	0.93187
80766	0.938409
80812	0.936678
80858	0.933533
80904	0.938054
80950	0.945602
80996	0.938912
81040	0.946499
81086	0.938877
81132	0.9456
81178	0.939265
81224	0.936817
81270	0.930951
81316	0.935179
81362	0.945624
81406	0.938919
81452	0.940493
81498	0.935576
81544	0.921995
81590	0.934182
81636	0.943654
81681	0.938056
81727	0.94851
81773	0.943405
81819	0.938712
81865	0.931578
81911	0.935245
81955	0.930552
82001	0.927307
82047	0.923579
82093	0.917786
82139	0.923597
82185	0.931315
82231	0.930145
82277	0.919001
82323	0.927546
82367	0.920938
82414	0.929026
82460	0.935196
82506	0.932068
82550	0.945335
82596	0.913287
82642	0.937773
82689	0.935881
82733	0.931173
82779	0.943552
82825	0.93462
82871	0.936163
82917	0.946036
82963	0.942752
83009	0.929347
83055	0.931457
83099	0.939696
83145	0.920717
83191	0.916622
83237	0.894918
83283	0.889889
83329	0.867329
83375	0.870069
83421	0.865983
83465	0.853439
83511	0.842714
83557	0.832824
83603	0.810647
83649	0.81639
83695	0.795628
83741	0.781689
83787	0.770821
83833	0.761967
83877	0.755565
83923	0.743488
83969	0.739727
84015	0.725098
84061	0.716184
84107	0.70484
84153	0.698483
84199	0.704086
84243	0.708329
84289	0.715698
84335	0.710061
84381	0.708272
84427	0.706968
84473	0.70884
84519	0.707622
84565	0.698778
84609	0.680912
84655	0.668597
84701	0.672484
84747	0.657306
84793	0.646018
84839	0.636459
84885	0.632955
84931	0.640375
84975	0.635572
85021	0.621364
85067	0.60891
85113	0.605095
85159	0.60427
85205	0.594157
85251	0.573603
85297	0.564992
85343	0.563272
85387	0.579348
85433	0.564918
85479	0.564425
85525	0.562726
85571	0.567897
85617	0.56401
85663	0.569646
85709	0.553551
85753	0.567072
85799	0.570647
85845	0.560783
85891	0.570965
85937	0.567541
85983	0.554861
86029	0.568496
86075	0.565513
86119	0.562126
86165	0.561182
86211	0.559069
86257	0.570201
86303	0.559043
86349	0.571601
86395	0.565263
86441	0.568021
86485	0.566743
86531	0.569247
86577	0.566028
86623	0.557159
86669	0.565639
86715	0.563121
86761	0.56217
86807	0.567602
86851	0.565128
86897	0.563397
86943	0.561255
86989	0.560722
87035	0.562807
87081	0.560984
87127	0.565911
87173	0.565822
87219	0.573326
87263	0.57102
87309	0.563569
87355	0.576462
87401	0.559137
87447	0.551084
87493	0.569161
87539	0.560289
87585	0.568034
87629	0.579388
87675	0.565263
87721	0.572275
87767	0.582554
87813	0.571716
87859	0.573455
87905	0.575851
87951	0.583793
87995	0.581743
88041	0.590868
88087	0.584662
88133	0.584885
88179	0.599919
88225	0.597672
88271	0.604743
88317	0.603733
88361	0.612718
88407	0.612022
88453	0.608712
88499	0.621523
88545	0.63072
88591	0.616018
88637	0.622092
88683	0.630201
88729	0.635876
88773	0.639778
88819	0.632212
88865	0.627326
88911	0.640237
88957	0.63517
89003	0.637961
89049	0.641788
89095	0.643283
89139	0.647796
89185	0.653552
89231	0.654072
89277	0.665536
89323	0.656979
89369	0.667054
89415	0.666594
89461	0.671341
89505	0.659285
89551	0.676512
89597	0.680542
89643	0.684398
89689	0.683829
89735	0.682678
89781	0.679883
89827	0.691845
89871	0.691068
89917	0.690512
89963	0.695913
90009	0.685313
90055	0.676148
90101	0.646447
90147	0.632812
90193	0.625618
90239	0.612199
90283	0.601564
90329	0.577275
90375	0.571289
90421	0.568586
90467	0.55541
90513	0.542191
90559	0.555451
90605	0.545033
90649	0.548343
90695	0.546233
90741	0.557958
90787	0.549204
90833	0.547807
90879	0.556854
90925	0.549948
90971	0.556514
91015	0.543439
91061	0.54747
91107	0.546803
91153	0.542949
91199	0.549707
91245	0.547182
91291	0.547946
91337	0.5581
91381	0.552159
91427	0.553641
91473	0.551657
91519	0.539986
91565	0.541555
91611	0.550155
91657	0.543219
91703	0.551762
91747	0.55515
91793	0.549397
91839	0.557408
91885	0.547586
91931	0.553942
91977	0.555168
92023	0.544692
92069	0.54776
92115	0.558982
92159	0.541783
92205	0.550338
92251	0.535176
92297	0.54516
92343	0.543205
92389	0.552674
92435	0.555514
92481	0.556183
92525	0.550899
92571	0.54376
92617	0.555009
92663	0.550158
92709	0.547598
92755	0.56072
92801	0.546831
92847	0.545044
92891	0.539392
92937	0.548533
92983	0.553928
93029	0.548377
93074	0.547617
93120	0.54282
93166	0.5443
93212	0.538115
93258	0.54542
93304	0.545907
93350	0.546902
93396	0.540222
93440	0.545339
93486	0.553765
93532	0.546118
93578	0.554109
93624	0.545837
93670	0.541619
93716	0.533522
93762	0.549423
93808	0.534323
93852	0.538274
93899	0.54885
93945	0.540784
93991	0.540813
94037	0.536228
94083	0.540402
94129	0.54671
94175	0.531124
94219	0.541653
94265	0.537192
94311	0.542718
94357	0.537156
94403	0.531993
94449	0.533011
94495	0.537575
94541	0.540019
94585	0.526302
94631	0.530254
94677	0.544333
94723	0.536901
94769	0.528096
94815	0.532885
94861	0.527218
94907	0.535567
94951	0.536637
94997	0.535836
95043	0.539509
95089	0.527648
95135	0.520372
95181	0.532058
95227	0.520701
95273	0.53321
95317	0.536718
95363	0.532461
95409	0.541826
95455	0.53323
95501	0.542571
95547	0.540394
95593	0.5351
95638	0.537517
95685	0.530937
95729	0.534636
95775	0.540565
95821	0.52478
95867	0.538516
95913	0.523088
95959	0.525428
96005	0.533307
96051	0.52933
96096	0.521509
96142	0.537219
96188	0.524612
96234	0.531233
96278	0.526728
96324	0.534528
96370	0.533816
96416	0.536983
96462	0.532427
96508	0.533835
96554	0.531741
96600	0.540887
96644	0.526519
96690	0.534055
96736	0.538465
96782	0.545318
96828	0.528422
96874	0.535917
96920	0.536827
96966	0.539532
97010	0.524563
97056	0.536484
97102	0.521945
97148	0.535482
97194	0.5407
97240	0.534346
97286	0.538991
97332	0.522372
97378	0.534292
97422	0.536245
97468	0.5305
97514	0.542885
97560	0.537981
97606	0.53601
97652	0.532636
97698	0.53998
97744	0.537117
97788	0.534561
97834	0.538329
97880	0.541548
97926	0.534656
97972	0.538465
98018	0.547639
98064	0.529684
98110	0.528776
98154	0.531507
98200	0.533173
98246	0.531328
98292	0.533564
98337	0.531533
98383	0.524826
98429	0.534433
98475	0.528086
98521	0.528661
98567	0.535012
98613	0.536497
98659	0.539294
98705	0.531704
98749	0.544424
98795	0.540826
98841	0.537597
98887	0.532253
98933	0.543644
98979	0.536903
99025	0.537015
99069	0.542077
99115	0.544469
99161	0.533821
99207	0.534418
99253	0.549444
99299	0.544594
99345	0.536351
99391	0.5449
99437	0.538015
99481	0.548313
99527	0.530669
99573	0.525311
99619	0.540058
99665	0.534126
99711	0.531153
99757	0.546091
99803	0.527363
99848	0.528294
99894	0.53594
99940	0.532845
99986	0.540134
100030	0.526192
100076	0.53287
100122	0.524747
100168	0.52794
100214	0.535536
100260	0.52763
100306	0.536368
100352	0.534462
100398	0.536889
100442	0.532327
100488	0.53254
100534	0.527152
100580	0.537613
100626	0.551737
100672	0.536168
100718	0.534968
100764	0.540304
100808	0.538045
100854	0.545844
100900	0.547931
100946	0.537536
100992	0.552902
101038	0.540909
101084	0.534235
101130	0.539354
101174	0.534061
101220	0.536095
101266	0.537818
101312	0.534682
101358	0.531368
101404	0.530034
101450	0.535666
101496	0.541748
101540	0.54082
101586	0.539369
101632	0.536104
101678	0.538621
101724	0.532636
101770	0.541434
101816	0.54301
101862	0.540513
101906	0.524623
101952	0.548712
101998	0.540699
102044	0.549474
102090	0.550315
102136	0.54977
102182	0.557755
102228	0.531303
102274	0.542205
102318	0.541514
102364	0.54145
102410	0.539943
102456	0.537767
102502	0.539488
102548	0.536949
[truncated: 423 more rows]

## Sheet: Figure 1G
time/s	raw_basepair	time/s	step_fluo_intensity	binarized_fluo_intensity
10.525	8274.45	10.447	34.7047	0
10.571	8283.57	10.6602	34.7047	0
10.617	8271.58	10.8734	34.7047	0
10.663	8277.39	11.0866	34.7047	0
10.709	8253.86	11.2998	34.7047	0
10.755	8273.93	11.513	34.7047	0
10.801	8265.28	11.7262	34.7047	0
10.845	8281.69	11.9394	34.7047	0
10.891	8265.17	12.1526	34.7047	0
10.937	8261.99	12.3658	44.6667	1
10.983	8245.71	12.579	44.6667	1
11.029	8261.56	12.7922	44.6667	1
11.075	8255.25	13.0054	29.7167	0
11.121	8255.18	13.2187	29.7167	0
11.167	8260.21	13.4319	29.7167	0
11.211	8261.65	13.6451	29.7167	0
11.257	8265.01	13.8583	29.7167	0
11.303	8284.92	14.0715	29.7167	0
11.349	8252.9	14.2847	29.7167	0
11.395	8283.33	14.4979	29.7167	0
11.441	8276.23	14.7111	29.7167	0
11.487	8271.97	14.9243	29.7167	0
11.533	8287.11	15.1375	29.7167	0
11.579	8266.05	15.3507	29.7167	0
11.623	8288.35	15.5639	35.286	1
11.669	8259.33	15.7771	35.286	1
11.715	8268.61	15.9903	48.3432	1
11.761	8260.37	16.2035	48.3432	1
11.807	8255.64	16.4167	48.3432	1
11.853	8238.64	16.6299	48.3432	1
11.899	8269.61	16.8431	43.193	1
11.945	8254.07	17.0563	43.193	1
11.989	8241.23	17.2695	43.193	1
12.035	8265.51	17.4827	43.193	1
12.081	8263.24	17.6959	36.7333	1
12.127	8245.28	17.9091	36.7333	1
12.173	8238.84	18.1223	36.7333	1
12.219	8248.57	18.3356	36.7333	1
12.265	8259.8	18.5488	36.7333	1
12.311	8225.17	18.762	36.7333	1
12.355	8242.73	18.9752	23.2785	0
12.401	8245.85	19.1884	23.2785	0
12.447	8251.43	19.4016	23.2785	0
12.493	8239.69	19.6148	23.2785	0
12.539	8253.05	19.828	27.7465	0
12.585	8243.69	20.0412	27.7465	0
12.631	8245.83	20.2544	27.7465	0
12.677	8250.49	20.4676	27.7465	0
12.721	8258.88	20.6808	27.7465	0
12.767	8256.38	20.894	27.7465	0
12.813	8256.55	21.1072	27.7465	0
12.859	8269.16	21.3204	27.7465	0
12.905	8258.17	21.5336	43.8715	1
12.951	8256.81	21.7468	43.8715	1
12.997	8239.76	21.96	49.638	1
13.043	8243.52	22.1732	49.638	1
13.087	8257.04	22.3864	49.638	1
13.133	8249.61	22.5996	49.638	1
13.179	8229.18	22.8128	49.638	1
13.225	8265.76	23.026	49.638	1
13.271	8262.59	23.2392	41.7959	1
13.317	8243.35	23.4524	41.7959	1
13.363	8263.43	23.6657	41.7959	1
13.409	8264.23	23.8789	41.7959	1
13.455	8218.15	24.0921	41.7959	1
13.499	8225.1	24.3053	41.7959	1
13.545	8197.39	24.5185	41.7959	1
13.591	8186.85	24.7317	24.8287	0
13.637	8172.15	24.9449	24.8287	0
13.683	8163.96	25.1581	24.8287	0
13.729	8154.26	25.3713	33.8715	0
13.775	8160.57	25.5845	33.8715	0
13.821	8146.95	25.7977	27.1309	0
13.865	8130.8	26.0109	27.1309	0
13.911	8114.1	26.2241	27.1309	0
13.957	8122.27	26.4373	27.1309	0
14.003	8118.03	26.6505	27.1309	0
14.049	8124.81	26.8637	27.1309	0
14.095	8097.5	27.0769	27.1309	0
14.141	8127.88	27.2901	31.7072	0
14.187	8124.84	27.5033	31.7072	0
14.231	8116.67	27.7165	31.7072	0
14.277	8136.25	27.9297	31.7072	0
14.323	8147.68	28.1429	38.6145	0
14.369	8125.64	28.3561	38.6145	0
14.415	8107.01	28.5693	29.7905	0
14.461	8124.75	28.7826	29.7905	0
14.507	8116.49	28.9958	29.7905	0
14.553	8139.52	29.209	29.7905	0
14.599	8109.71	29.4222	29.7905	0
14.643	8110.17	29.6354	29.7905	0
14.69	8116.2	29.8486	29.7905	0
14.736	8116.43	30.0618	29.7905	0
14.782	8134.42	30.275	29.7905	0
14.826	8136.36	30.4882	29.7905	0
14.872	8143.1	30.7014	29.7905	0
14.918	8128.44	30.9146	29.7905	0
14.964	8109.38	31.1278	22.3715	0
15.01	8127.26	31.341	22.3715	0
15.056	8101.45	31.5542	37.838	1
15.102	8124.43	31.7674	37.838	1
15.148	8107.37	31.9806	37.838	1
15.192	8126.16	32.1938	27.1585	0
15.238	8114.27	32.407	27.1585	0
15.284	8114.42	32.6202	27.1585	0
15.33	8118.21	32.8334	27.1585	0
15.376	8122.75	33.0466	27.1585	0
15.422	8113.44	33.2598	27.1585	0
15.468	8113.09	33.473	27.1585	0
15.514	8115	33.6862	27.1585	0
15.558	8116.7	33.8994	27.1585	0
15.604	8117.55	34.1127	27.1585	0
15.65	8102.93	34.3259	27.1585	0
15.696	8122.94	34.5391	34.8	1
15.742	8127.57	34.7523	34.8	1
15.788	8096.33	34.9655	49.4357	1
15.834	8068.72	35.1787	49.4357	1
15.88	8041.43	35.3919	49.4357	1
15.924	8037.14	35.6051	49.4357	1
15.97	7999.19	35.8183	43.5	1
16.016	8009.42	36.0315	43.5	1
16.062	8019.02	36.2447	43.5	1
16.108	8020.08	36.4579	43.5	1
16.154	7998.51	36.6711	26.3712	0
16.2	7998.83	36.8843	26.3712	0
16.246	7960.31	37.0975	26.3712	0
16.29	7928.55	37.3107	26.3712	0
16.336	7903.64	37.5239	30.8727	0
16.382	7905.11	37.7371	30.8727	0
16.428	7900.09	37.9503	30.8727	0
16.474	7865.78	38.1635	30.8727	0
16.52	7851.87	38.3767	30.8727	0
16.566	7846.78	38.5899	30.8727	0
16.612	7841.88	38.8031	30.8727	0
16.658	7849.52	39.0163	30.8727	0
16.702	7832.82	39.2296	30.8727	0
16.748	7801.18	39.4428	30.8727	0
16.794	7789.27	39.656	30.8727	0
16.84	7766.89	39.8692	23.7399	0
16.886	7787.13	40.0824	23.7399	0
16.932	7782.22	40.2956	23.7399	0
16.978	7782.76	40.5088	23.7399	0
17.024	7758.27	40.722	23.7399	0
17.068	7758.13	40.9352	23.7399	0
17.114	7748.7	41.1484	23.7399	0
17.16	7717.54	41.3616	23.7399	0
17.206	7683.22	41.5748	23.7399	0
17.252	7690.82	41.788	23.7399	0
17.298	7664.42	42.0012	27.6638	0
17.344	7659.14	42.2144	27.6638	0
17.39	7636.48	42.4276	27.6638	0
17.434	7635.94	42.6408	27.6638	0
17.48	7602.68	42.854	27.6638	0
17.526	7604.4	43.0672	27.6638	0
17.572	7597.54	43.2804	27.6638	0
17.618	7583.86	43.4936	27.6638	0
17.664	7566.18	43.7068	27.6638	0
17.71	7569.21	43.92	27.6638	0
17.756	7549.46	44.1332	27.6638	0
17.8	7532.04	44.3464	27.6638	0
17.846	7508.74	44.5597	27.6638	0
17.892	7490.49	44.7729	30.2524	0
17.938	7481.69	44.9861	30.2524	0
17.984	7469.85	45.1993	30.2524	0
18.03	7473.31	45.4125	30.2524	0
18.076	7427.04	45.6257	30.2524	0
18.122	7434.24	45.8389	30.2524	0
18.168	7427.38	46.0521	30.2524	0
18.212	7448.44	46.2653	30.2524	0
18.258	7392.51	46.4785	30.2524	0
18.304	7408.57	46.6917	30.2524	0
18.35	7396.01	46.9049	30.2524	0
18.396	7401.83	47.1181	30.2524	0
18.442	7388	47.3313	30.2524	0
18.488	7364.57	47.5445	30.2524	0
18.534	7336.11	47.7577	30.2524	0
18.578	7321.37	47.9709	30.2524	0
18.624	7324.38	48.1841	30.2524	0
18.67	7286.16	48.3973	30.2524	0
18.716	7288.6	48.6105	22.957	0
18.762	7259.98	48.8237	22.957	0
18.808	7268.16	49.0369	48.9258	1
18.854	7230.6	49.2501	48.9258	1
18.9	7205.64	49.4633	48.9258	1
18.944	7208.39	49.6766	48.9258	1
18.99	7205.44	49.8898	48.9258	1
19.036	7177.64	50.103	31.9923	0
19.082	7177.24	50.3162	31.9923	0
19.128	7156.74	50.5294	31.9923	0
19.174	7126.27	50.7426	31.9923	0
19.22	7128.07	50.9558	31.9923	0
19.266	7104.62	51.169	31.9923	0
19.31	7095.11	51.3822	31.9923	0
19.356	7062.39	51.5954	31.9923	0
19.402	7038.94	51.8086	31.9923	0
19.448	7062.71	52.0218	31.9923	0
19.494	7065.53	52.235	31.9923	0
19.54	7065.99	52.4482	31.9923	0
19.586	7062.53	52.6614	31.9923	0
19.632	7015.78	52.8746	31.9923	0
19.678	7013.07	53.0878	31.9923	0
19.722	7015.25	53.301	26.9341	0
19.768	7000.29	53.5142	26.9341	0
19.814	6982.27	53.7274	26.9341	0
19.86	6978.69	53.9406	26.9341	0
19.906	6963.42	54.1538	26.9341	0
19.952	6929.67	54.367	26.9341	0
19.998	6910.1	54.5802	26.9341	0
20.044	6890.2	54.7934	26.9341	0
20.088	6874.44	55.0067	26.9341	0
20.134	6879.99	55.2199	26.9341	0
20.18	6876.22	55.4331	26.9341	0
20.226	6864.85	55.6463	26.9341	0
20.272	6815.15	55.8595	26.9341	0
20.318	6805.74	56.0727	40.581	1
20.364	6789.77	56.2859	40.581	1
20.41	6789.24	56.4991	40.581	1
20.454	6745.47	56.7123	31.8425	0
20.5	6724.88	56.9255	31.8425	0
20.546	6715.05	57.1387	27.2857	0
20.592	6688.74	57.3519	27.2857	0
20.638	6676.51	57.5651	27.2857	0
20.684	6658.78	57.7783	27.2857	0
20.73	6661.22	57.9915	27.2857	0
20.776	6635.65	58.2047	27.2857	0
20.82	6622.65	58.4179	21.943	0
20.866	6605.43	58.6311	21.943	0
20.912	6594.69	58.8443	21.943	0
20.958	6605.32	59.0575	29.8855	0
21.004	6577.9	59.2707	29.8855	0
21.05	6599.32	59.4839	33.2198	0
21.096	6590.87	59.6971	33.2198	0
21.142	6598.19	59.9103	33.2198	0
21.186	6585.51	60.1236	33.2198	0
21.232	6604.56	60.3368	33.2198	0
21.278	6586.29	60.55	33.2198	0
21.324	6575.46	60.7632	33.2198	0
21.37	6590.73	60.9764	33.2198	0
21.416	6561.16	61.1896	33.2198	0
21.462	6577.16	61.4028	33.2198	0
21.508	6559.75	61.616	33.2198	0
21.552	6558.99	61.8292	33.2198	0
21.598	6563.11	62.0424	33.2198	0
21.644	6541.42	62.2556	33.2198	0
21.69	6527.85	62.4688	33.2198	0
21.736	6527.14	62.682	33.2198	0
21.782	6523.4	62.8952	26.5959	0
21.828	6541.99	63.1084	26.5959	0
21.874	6531.51	63.3216	26.5959	0
21.92	6531.57	63.5348	26.5959	0
21.964	6511.2	63.748	26.5959	0
22.01	6496.91	63.9612	26.5959	0
22.056	6506.36	64.1744	26.5959	0
22.102	6503.98	64.3876	39.257	1
22.148	6520.66	64.6008	39.257	1
22.194	6494.65	64.814	44.9425	1
22.24	6505.59	65.0272	44.9425	1
22.286	6481.25	65.2404	64.0114	1
22.33	6477.91	65.4537	64.0114	1
22.376	6479.53	65.6669	64.0114	1
22.422	6468.53	65.8801	64.0114	1
22.468	6456.26	66.0933	64.0114	1
22.514	6465.88	66.3065	68.857	1
22.56	6451.47	66.5197	68.857	1
22.606	6425.35	66.7329	68.857	1
22.652	6410.71	66.9461	44.9314	1
22.696	6430.66	67.1593	44.9314	1
22.742	6416.89	67.3725	44.9314	1
22.788	6455.62	67.5857	44.9314	1
22.834	6435.25	67.7989	44.9314	1
22.88	6429.5	68.0121	50.5021	1
22.926	6413.03	68.2253	50.5021	1
22.972	6395.21	68.4385	50.5021	1
23.018	6415.12	68.6517	50.5021	1
23.064	6409.42	68.8649	50.5021	1
23.108	6394.91	69.0781	50.5021	1
23.154	6367.09	69.2913	50.5021	1
23.2	6363.67	69.5045	61.3049	1
23.246	6379.16	69.7177	61.3049	1
23.292	6348.13	69.9309	61.3049	1
23.338	6346.75	70.1441	61.3049	1
23.384	6365.85	70.3573	61.3049	1
23.43	6348.64	70.5706	61.3049	1
23.474	6354.54	70.7838	61.3049	1
23.52	6356.1	70.997	61.3049	1
23.566	6339.79	71.2102	61.3049	1
23.612	6330.57	71.4234	61.3049	1
23.658	6331.96	71.6366	61.3049	1
23.704	6326.21	71.8498	61.3049	1
23.75	6333.35	72.063	48.619	1
23.796	6347.78	72.2762	48.619	1
23.84	6318	72.4894	48.619	1
23.886	6288.28	72.7026	55.566	1
23.932	6314.7	72.9158	55.566	1
23.98	6310.04	73.129	55.566	1
24.024	6297.09	73.3422	55.566	1
24.07	6303.85	73.5554	55.566	1
24.116	6302.34	73.7686	37.743	1
24.162	6282.34	73.9818	37.743	1
24.208	6287.97	74.195	37.743	1
24.254	6282.2	74.4082	49.1484	1
24.3	6280.57	74.6214	49.1484	1
24.346	6262.54	74.8346	49.1484	1
24.39	6269.12	75.0478	49.1484	1
24.436	6233.2	75.261	49.1484	1
24.482	6244.62	75.4742	35.5857	1
24.528	6232.27	75.6874	35.5857	1
24.574	6210.11	75.9007	35.5857	1
24.62	6219.39	76.1139	35.5857	1
24.666	6231.86	76.3271	26.5421	0
24.712	6240.61	76.5403	26.5421	0
24.758	6241.18	76.7535	26.5421	0
24.802	6194.31	76.9667	26.5421	0
24.848	6192.86	77.1799	26.5421	0
24.894	6197.95	77.3931	26.5421	0
24.94	6205.29	77.6063	26.5421	0
24.986	6185.42	77.8195	26.5421	0
25.032	6176.33	78.0327	26.5421	0
25.078	6165.47	78.2459	26.5421	0
25.124	6170.2	78.4591	26.5421	0
25.168	6164.08	78.6723	26.5421	0
25.214	6133.42	78.8855	26.5421	0
25.261	6156.31	79.0987	26.5421	0
25.307	6146.79	79.3119	26.5421	0
25.351	6140.68	79.5251	26.5421	0
25.397	6120.19	79.7383	26.5421	0
25.443	6119.95	79.9515	26.5421	0
25.489	6115.06	80.1647	26.5421	0
25.535	6112.06	80.3779	26.5421	0
25.581	6125.87	80.5911	26.5421	0
25.627	6109.73	80.8043	26.5421	0
25.673	6119.89	81.0176	26.5421	0
25.717	6113.4	81.2308	26.5421	0
25.763	6103.6	81.444	26.5421	0
25.809	6079.19	81.6572	26.5421	0
25.855	6080.79	81.8704	26.5421	0
25.901	6073.27	82.0836	26.5421	0
25.947	6067.83	82.2968	26.5421	0
25.993	6021.6	82.51	26.5421	0
26.039	6008.64	82.7232	26.5421	0
26.083	6016.86	82.9364	26.5421	0
26.129	6057.26	83.1496	26.5421	0
26.175	6026.48	83.3628	35.7658	1
26.221	6002.55	83.576	35.7658	1
26.267	6023.2	83.7892	35.7658	1
26.313	6016.71	84.0024	35.7658	1
26.359	6021.08	84.2156	35.7658	1
26.405	5984.48	84.4288	23.305	0
26.451	6017.12	84.642	23.305	0
26.495	5983.81	84.8552	23.305	0
26.541	5973.59	85.0684	30.9796	0
26.587	5970.39	85.2816	30.9796	0
26.633	5975.6	85.4948	30.9796	0
26.679	5976.05	85.708	30.9796	0
26.725	5982.1	85.9212	30.9796	0
26.771	5979.53	86.1344	30.9796	0
26.817	5957.03	86.3477	30.9796	0
26.861	5942.37	86.5609	30.9796	0
26.907	5949.06	86.7741	30.9796	0
26.953	5954.66	86.9873	30.9796	0
26.999	5908.02	87.2005	30.9796	0
27.045	5907.11	87.4137	30.9796	0
27.091	5901.69	87.6269	30.9796	0
27.137	5922.2	87.8401	30.9796	0
27.183	5910.7	88.0533	40.2539	1
27.227	5906.63	88.2665	40.2539	1
27.273	5904.77	88.4797	40.2539	1
27.319	5886.93	88.6929	40.2539	1
27.365	5889.29	88.9061	40.2539	1
27.411	5866.54	89.1193	40.2539	1
27.457	5850.19	89.3325	40.2539	1
27.503	5864.86	89.5457	40.2539	1
27.549	5854.06	89.7589	40.2539	1
27.593	5848.7	89.9721	32.0668	0
27.639	5878.22	90.1853	32.0668	0
27.685	5845.1	90.3985	32.0668	0
27.731	5855.44	90.6117	32.0668	0
27.777	5836.02	90.8249	32.0668	0
27.823	5838.88	91.0381	32.0668	0
27.869	5831.34	91.2513	26.4366	0
27.915	5824.62	91.4646	26.4366	0
27.961	5807.66	91.6778	26.4366	0
28.005	5802.92	91.891	26.4366	0
28.051	5813.64	92.1042	26.4366	0
28.098	5811.98	92.3174	26.4366	0
28.144	5781.24	92.5306	26.4366	0
28.188	5802	92.7438	35.8514	1
28.234	5775.73	92.957	35.8514	1
28.28	5783.52	93.1702	35.8514	1
28.326	5794.73	93.3834	35.8514	1
28.372	5771.56	93.5966	35.8514	1
28.418	5788.5	93.8098	40.2251	1
28.464	5780.56	94.023	40.2251	1
28.508	5784.26	94.2362	40.2251	1
28.554	5752.36	94.4494	40.2251	1
28.6	5765.35	94.6626	40.2251	1
28.646	5764.06	94.8758	40.2251	1
28.692	5768.77	95.089	40.2251	1
28.738	5764.87	95.3022	40.2251	1
28.784	5745.87	95.5154	33.1551	0
28.83	5763.14	95.7286	33.1551	0
28.876	5751.91	95.9418	33.1551	0
28.92	5749.79	96.155	33.1551	0
28.966	5766.98	96.3682	33.1551	0
29.012	5730.48	96.5814	33.1551	0
29.058	5729.83	96.7947	33.1551	0
29.104	5726.99	97.0079	38.214	0
29.15	5751.06	97.2211	38.214	0
29.196	5719.97	97.4343	27.7374	0
29.242	5703.78	97.6475	27.7374	0
29.286	5697.93	97.8607	27.7374	0
29.332	5698.9	98.0739	27.7374	0
29.378	5703.7	98.2871	27.7374	0
29.424	5680.29	98.5003	27.7374	0
29.47	5687.75	98.7135	27.7374	0
29.516	5666.42	98.9267	27.7374	0
29.562	5655.07	99.1399	27.7374	0
29.608	5632.18	99.3531	27.7374	0
29.652	5658.41	99.5663	27.7374	0
29.698	5671.28	99.7795	27.7374	0
29.744	5651.29	99.9927	27.7374	0
29.79	5659.43	100.206	27.7374	0
29.836	5650.59	100.419	27.7374	0
29.882	5656.64	100.632	27.7374	0
29.928	5655.33	100.846	27.7374	0
29.974	5632.63	101.059	27.7374	0
30.02	5626.66	101.272	27.7374	0
30.064	5606.6	101.485	27.7374	0
30.11	5606.48	101.698	27.7374	0
30.156	5598.85	101.912	27.7374	0
30.202	5586.25	102.125	27.7374	0
30.248	5562.65	102.338	27.7374	0
30.294	5558.24	102.551	27.7374	0
30.34	5551.84	102.764	27.7374	0
30.386	5542.42	102.978	27.7374	0
30.43	5554.39	103.191	27.7374	0
30.476	5555.65	103.404	27.7374	0
30.522	5540.82	103.617	27.7374	0
30.568	5523.98	103.83	27.7374	0
30.614	5548.26	104.044	27.7374	0
30.66	5525.01	104.257	34.592	0
30.706	5525.59	104.47	34.592	0
30.752	5536.2	104.683	34.592	0
30.796	5531.56	104.896	34.592	0
30.842	5513.85	105.11	34.592	0
30.888	5514.98	105.323	34.592	0
30.934	5490.12	105.536	34.592	0
30.98	5494.39	105.749	29.7152	0
31.026	5487.69	105.962	29.7152	0
31.072	5494.98	106.176	29.7152	0
31.118	5489.65	106.389	29.7152	0
31.162	5487.01	106.602	29.7152	0
31.208	5460.34	106.815	29.7152	0
31.254	5463.01	107.028	29.7152	0
31.3	5456.56	107.242	29.7152	0
31.346	5465.98	107.455	29.7152	0
31.392	5461.93	107.668	29.7152	0
31.438	5444.85	107.881	29.7152	0
31.484	5416.36	108.094	29.7152	0
31.528	5407.77	108.308	29.7152	0
31.574	5423.24	108.521	29.7152	0
31.62	5407.72	108.734	29.7152	0
31.666	5408.16	108.947	29.7152	0
31.712	5392.23	109.16	29.7152	0
31.758	5370.39	109.374	29.7152	0
31.804	5383.65	109.587	29.7152	0
31.85	5367.4	109.8	29.7152	0
31.896	5344.8	110.013	29.7152	0
31.94	5353.8	110.227	29.7152	0
31.986	5352.89	110.44	29.7152	0
32.032	5341.93	110.653	29.7152	0
32.078	5328.39	110.866	29.7152	0
32.124	5331.25	111.079	29.7152	0
32.17	5337.47	111.293	29.7152	0
32.216	5316.44	111.506	29.7152	0
32.262	5335.9	111.719	29.7152	0
32.306	5306.07	111.932	29.7152	0
32.352	5293.51	112.145	29.7152	0
32.398	5313.83	112.359	29.7152	0
32.444	5305	112.572	29.7152	0
32.49	5281.36	112.785	24.043	0
32.536	5327	112.998	24.043	0
32.582	5303.05	113.211	42.219	1
32.628	5281.13	113.425	42.219	1
32.672	5296.03	113.638	42.219	1
32.718	5264.6	113.851	29.5429	0
32.764	5255.31	114.064	29.5429	0
32.81	5277.52	114.277	29.5429	0
32.856	5249.45	114.491	29.5429	0
32.902	5246.16	114.704	29.5429	0
32.948	5271	114.917	29.5429	0
32.994	5239.16	115.13	29.5429	0
33.04	5270.89	115.343	29.5429	0
33.084	5275.99	115.557	36.143	1
33.13	5263.16	115.77	36.143	1
33.176	5227.04	115.983	36.143	1
33.222	5219.96	116.196	36.143	1
33.268	5208.87	116.409	42.457	1
33.314	5194.47	116.623	42.457	1
33.36	5172.46	116.836	48.0048	1
33.406	5189.68	117.049	48.0048	1
33.45	5196.76	117.262	48.0048	1
33.496	5180.76	117.475	48.0048	1
33.542	5180.87	117.689	48.0048	1
33.588	5173.57	117.902	48.0048	1
33.634	5172.22	118.115	36.4502	1
33.68	5173.76	118.328	36.4502	1
33.726	5179.44	118.541	36.4502	1
33.772	5148	118.755	36.4502	1
33.816	5148.77	118.968	25.3907	0
33.862	5145.57	119.181	25.3907	0
33.908	5149.62	119.394	25.3907	0
33.954	5123.04	119.607	33.4575	0
34	5110.68	119.821	33.4575	0
34.046	5127.58	120.034	37.5326	1
34.092	5117.09	120.247	37.5326	1
34.138	5132.86	120.46	37.5326	1
34.182	5114.77	120.674	37.5326	1
34.228	5126.33	120.887	37.5326	1
34.274	5112.52	121.1	37.5326	1
34.32	5092.77	121.313	37.5326	1
34.366	5073.33
34.412	5092.77
34.458	5088.14
34.504	5064.27
34.548	5057.06
34.594	5067.81
34.64	5031.81
34.686	4999.05
34.732	5005.46
34.778	5012.7
34.824	5004.41
34.87	5006.76
34.915	4968.85
34.961	4973.67
35.007	4968.49
35.053	4962.89
35.097	4974.65
35.143	4943.21
35.189	4930.42
35.235	4949.78
35.281	4940.56
35.327	4932.02
35.373	4929.98
35.419	4906.97
35.465	4909.64
35.509	4905.1
35.555	4927.3
35.601	4905.5
35.647	4902.67
35.693	4883.7
35.739	4857.23
35.785	4858.57
35.831	4830.59
35.875	4817.28
35.921	4823.09
35.967	4794.85
36.013	4798.55
36.059	4747.39
36.105	4700.52
36.151	4700.63
36.197	4668.3
36.241	4653.94
36.287	4660.28
36.333	4666.77
36.379	4671.75
36.425	4632.75
36.471	4658.37
36.517	4654.15
36.563	4653.52
36.609	4648.92
36.653	4652.73
36.699	4645.65
36.745	4634.3
36.791	4624.65
36.837	4645.05
36.883	4636.08
36.929	4640.43
36.973	4645.32
37.019	4632.24
37.065	4624.21
37.111	4621.91
37.157	4643.02
37.203	4626.69
37.249	4636.31
37.295	4633.78
37.341	4651.16
37.385	4624.31
37.431	4626.7
37.477	4617.84
37.523	4617.42
37.569	4650.37
37.615	4616.28
37.661	4629.48
37.707	4628.7
37.751	4624.08
37.797	4628.43
37.843	4645.29
37.889	4645.86
37.935	4651.15
37.981	4629.51
38.027	4630.91
38.073	4634.66
38.117	4619.15
38.163	4629.47
38.209	4623.48
38.255	4645.21
38.301	4634.72
38.347	4631.1
38.393	4648.53
38.439	4639.59
38.485	4636.22
38.529	4634.28
38.575	4651.01
38.622	4645.31
38.668	4652.4
38.712	4655.47
38.758	4629.66
38.804	4618.3
38.85	4648.14
38.896	4631.61
38.942	4644.91
38.988	4637.31
39.034	4632.98
39.078	4629.31
39.124	4636.78
39.17	4623.29
39.216	4660.47
39.262	4659.36
39.308	4645.51
39.354	4628.96
39.4	4638.11
39.444	4622.74
39.49	4624.58
39.536	4639.1
39.582	4618.32
39.628	4630.14
39.674	4640.6
39.72	4654.7
39.766	4625.09
39.81	4643.77
39.856	4635.6
39.902	4642.6
39.948	4637.35
39.994	4629.69
40.04	4635.43
40.086	4629.73
40.132	4648.97
40.178	4651.65
40.222	4642.63
40.268	4633.6
40.314	4639.14
40.36	4639.95
40.406	4643.34
40.452	4647.98
40.498	4651.19
40.544	4631.98
40.588	4630.07
40.634	4633.01
40.68	4646.91
40.726	4611.08
40.772	4655.35
40.818	4622.49
40.864	4633.57
40.91	4621.09
40.954	4644.23
41	4635.89
41.046	4619.99
41.092	4649.23
41.138	4646.16
41.184	4632.51
41.23	4650.02
41.276	4633.7
41.322	4615.06
41.366	4628.65
41.412	4652.48
41.46	4659.94
41.506	4637.13
41.55	4631.13
41.596	4665.36
41.642	4640.35
41.688	4613.48
41.734	4591.73
41.78	4586.12
41.826	4582.37
41.87	4583.97
41.916	4552.45
41.962	4521.38
42.008	4515.95
42.054	4504.73
42.1	4485.64
42.146	4476.36
42.192	4484.2
42.238	4483.27
42.282	4463.5
42.328	4456.14
42.374	4476.65
42.42	4460.45
42.466	4451.66
42.511	4432.38
42.557	4400.57
42.603	4354.2
42.649	4395.03
42.695	4340.77
42.741	4362.01
42.787	4355.22
42.831	4378.39
42.877	4381.69
42.923	4275.67
42.969	4255.73
43.015	4273.51
43.061	4301.04
43.107	4283.89
43.153	4272
43.199	4242.46
43.243	4223.09
43.289	4235.16
43.335	4220.92
43.381	4195.57
43.427	4174.08
43.473	4157.27
43.519	4146.43
43.563	4133.64
43.609	4123.01
43.655	4115
43.701	4126.31
43.747	4088.57
43.793	4099.89
43.839	4068.91
43.885	4068.44
43.931	4080.86
43.975	4055.44
44.021	4037.7
44.067	4043.9
44.113	4002.71
44.16	3986.89
44.205	3982.27
44.251	3954.46
44.297	3937.57
44.341	3929.59
44.387	3902.29
44.433	3907.19
44.479	3896.75
44.525	3879.11
44.571	3891.52
44.617	3875.21
44.663	3853.74
44.707	3852.83
44.754	3832.44
44.8	3842.28
44.846	3821.57
44.89	3803.15
44.936	3803.32
44.982	3784.81
45.028	3762.46
45.074	3771.31
45.12	3733.69
45.166	3721.98
45.212	3721.97
45.258	3707.24
45.302	3703.75
45.348	3682.9
45.394	3660.86
45.44	3673.5
45.486	3692.76
45.532	3691.99
45.578	3680.18
45.624	3676.52
45.668	3695.96
45.714	3692.37
45.76	3674.83
45.806	3684.62
45.852	3680.41
45.898	3686.72
45.944	3680.1
45.99	3703.51
46.034	3670.48
46.08	3676.88
46.126	3700.93
46.172	3689.13
46.218	3668.01
46.264	3688.28
46.31	3680.56
46.356	3675.24
46.4	3697.96
46.446	3672.85
46.492	3669.7
46.538	3696.06
46.584	3680.95
46.63	3670.81
46.676	3692.57
46.722	3673.86
46.766	3691.47
46.812	3661.02
46.858	3655.65
46.904	3639.98
46.95	3644.08
46.996	3640.43
47.041	3616.29
47.087	3611.75
47.133	3612.39
47.179	3602.94
47.225	3616.15
47.271	3603.81
47.317	3609.84
47.361	3567.57
47.407	3573.21
47.453	3540.61
47.499	3531.24
47.545	3546.57
47.591	3582.34
47.637	3539.34
47.683	3533.25
47.727	3534.12
47.773	3540.77
47.819	3568.67
47.865	3580.08
47.911	3593.9
47.957	3532.77
48.003	3574.05
48.049	3598.26
48.095	3577.58
48.139	3589.91
48.185	3570.49
48.231	3578.95
48.277	3585.13
48.323	3580.24
48.369	3582.44
48.414	3597.91
48.46	3564.64
48.506	3566.8
48.552	3523.98
48.598	3509.16
48.644	3498.03
48.688	3468.76
48.734	3483.61
48.78	3481.4
48.826	3463.93
48.872	3439.04
48.918	3456.51
48.964	3420.39
49.01	3402.52
49.054	3400.54
49.1	3396.5
49.146	3388.98
49.192	3378.31
49.238	3389.07
49.284	3363.01
49.33	3346.43
49.376	3352.08
49.42	3329.46
49.466	3311.58
49.512	3310.17
49.558	3295.39
49.604	3289
49.65	3270.59
49.696	3260.3
49.742	3267.07
49.786	3266.29
49.832	3286.81
49.878	3266.27
49.924	3265.54
49.97	3262.71
50.016	3259.5
50.062	3275.43
50.108	3270.42
50.154	3278.39
50.198	3259.64
50.244	3266.72
50.29	3254.4
50.336	3262.23
50.382	3270.58
50.428	3257.11
50.474	3263.09
50.52	3281.44
50.564	3252.77
50.61	3238.44
50.656	3257.37
50.702	3266.07
50.748	3273.68
50.794	3268.4
50.84	3269.14
50.886	3262.61
50.93	3258.5
50.976	3270.31
51.022	3263.86
51.068	3277.4
51.114	3258.53
51.16	3262.42
51.206	3285.45
51.252	3265.48
51.296	3256.72
51.342	3265.31
51.388	3277.22
51.434	3261.32
51.48	3264.58
51.526	3268.9
51.572	3260.22
51.618	3258.51
51.664	3264.4
51.708	3272.95
51.754	3249.19
51.8	3252.37
51.846	3249.02
51.892	3261.81
51.938	3268.19
51.984	3260.81
52.03	3275.68
52.074	3250.53
52.12	3250.09
52.166	3262.62
52.212	3265.07
52.258	3241.62
52.304	3255.08
52.35	3257.11
52.396	3259.6
52.44	3264.9
52.486	3268.2
52.532	3269.32
52.578	3276.41
52.624	3253.58
52.67	3270.87
52.716	3273.07
52.762	3261.42
52.806	3246.73
52.852	3254.03
52.898	3269.38
52.944	3250.59
52.99	3258.88
53.036	3245.43
53.082	3253.54
53.128	3251.44
53.173	3259.76
53.219	3248.96
53.265	3264.92
53.311	3256.45
53.355	3249.1
53.401	3251.5
53.447	3260.77
53.493	3259.29
53.539	3275.09
53.585	3264.78
53.631	3267.07
53.677	3256.22
53.723	3262.58
53.767	3271.3
53.813	3255.79
53.859	3269.77
53.905	3268.03
53.951	3273.88
53.997	3252.2
54.043	3250.36
54.089	3256.5
54.133	3249.48
54.179	3257.19
54.225	3257.62
54.271	3259.94
54.317	3254.72
54.363	3272.41
54.409	3270.26
54.455	3258.88
54.499	3258.32
54.545	3272.01
54.591	3256.84
54.637	3262.8
54.683	3263.32
54.729	3255.81
54.775	3265.91
54.821	3265.46
54.865	3268.67
54.911	3257.85
54.958	3263.1
55.004	3254.67
55.05	3256.81
55.094	3262.4
55.14	3271.25
55.186	3270.01
55.232	3266.83
55.278	3242.17
55.324	3272.62
55.37	3258.65
55.416	3243.94
55.46	3258.24
55.506	3248.7
55.552	3262.55
55.598	3268.31
55.644	3269.1
55.69	3262.04
55.736	3236.23
55.782	3250.94
55.826	3233.38
55.872	3211.89
55.918	3198.45
55.964	3186.34
56.01	3191.28
56.056	3174.71
56.102	3114.74
56.148	3104.04
56.192	3073.23
56.238	3070.84
56.284	3061.28
56.33	3079.17
56.376	3072.62
56.422	3046.01
56.468	3040.96
56.514	3017.6
56.56	3018.3
56.604	3030.33
56.65	3010.85
56.696	3010.11
56.742	3010.33
56.788	3011.97
56.834	3025.08
56.88	3015.23
56.924	2999.44
56.97	3023.63
57.016	3026.22
57.062	3017.56
57.108	3020.88
57.154	2994.64
57.2	3018.96
57.245	3011.2
57.291	3028.73
57.337	3040.37
57.383	3020.81
57.429	3013.71
57.475	3011.05
57.519	3014.99
57.565	3019.08
57.611	3014.32
57.657	3000.38
57.703	3024.48
57.749	3037.31
57.795	3014.54
57.841	3014.09
57.885	3006.65
57.931	3027.38
57.977	3003.52
58.023	3017.74
58.069	3028.53
58.115	3028.25
58.161	3027.39
58.207	3012.32
58.251	3011.55
58.297	3014.55
58.343	3010.36
58.389	3045.89
58.435	3023.12
58.481	3034.73
58.527	3019.58
58.573	3027.64
58.619	3027.81
58.663	3015.3
58.709	2997.15
58.755	3013.17
58.801	3025.79
58.847	3023.15
58.893	3007.01
58.939	3005.74
58.985	3021.61
59.031	3017.55
59.077	3014.72
59.123	3031.26
59.169	3033.29
59.213	3034.41
59.259	3007.89
59.305	3018.48
59.351	3040.02
59.397	3024.38
59.443	3019.72
59.489	3027.13
59.535	3029.22
59.579	3012.19
59.625	3003.85
59.671	3019.28
59.717	3039.66
59.763	3013.76
59.809	3040.27
59.855	3013.05
59.901	3021.53
59.945	3038.49
59.991	3050.18
60.037	3021.61
60.083	3024.79
60.129	3022.69
60.175	3011.88
60.221	3013.41
60.267	3030.57
60.313	3027.61
60.357	3020.48
60.403	3024.08
60.449	3031.89
60.495	3014.24
60.541	3025.44
60.587	3017.29
60.633	3028.41
60.679	3002.9
60.723	3027.39
60.769	3004.1
60.815	3011.59
60.861	3014.41
60.907	3014.57
60.953	3030.13
60.999	3008.08
61.045	3037.89
61.089	3038.06
61.135	3028.7
61.181	3024.86
61.227	3023.44
61.273	3030.73
61.319	3011.51
61.365	3020.89
61.411	3017.62
61.457	3006.83
61.501	3017.56
61.547	3025.62
61.593	3037.36
61.639	3017.48
61.685	3040.53
61.73	3016.75
61.776	3026.74
61.822	3016.51
61.868	3029.47
61.914	3017.45
61.96	3032.3
62.006	3015.36
62.05	3023.37
62.096	3023.62
62.738	3094.39
62.782	3083.63
62.828	3098.34
62.874	3117.49
62.92	3133.03
62.966	3130.48
63.012	3113.19
63.058	3125.68
63.104	3092.62
63.148	3118.65
63.194	3113.63
63.24	3140.15
63.286	3130.32
63.332	3129.09
63.378	3101.58
63.424	3089.68
63.47	3079.86
63.516	3077.25
63.56	3114.91
63.606	3087.79
63.652	3098.57
63.698	3097.97
63.744	3111.58
63.79	3084.26
63.836	3114.78
63.882	3135.95
63.926	3111.66
63.972	3097.19
64.018	3107.84
64.064	3117.16
64.11	3099.42
64.156	3119.46
64.202	3125.89
64.248	3149.75
64.292	3092.74
64.338	3073.29
64.384	3098.52
64.431	3114.66
64.475	3122.68
64.521	3135.08
64.567	3153.42
64.613	3176.31
64.659	3171.71
64.705	3203.62
64.751	3228.8
64.797	3273.61
64.841	3285.28
64.887	3320.47
64.933	3347.19
64.979	3335.8
65.025	3345.11
65.071	3372.46
65.117	3358.41
65.163	3435.22
65.209	3447.93
65.253	3433.93
65.299	3490.91
65.345	3497.64
65.391	3526.72
65.437	3533.69
65.483	3558.45
65.529	3572.52
65.575	3619.43
65.619	3645.89
65.665	3666.58
65.711	3697.94
65.757	3731.05
65.803	3744.01
65.849	3788.45
65.895	3792.03
65.94	3833.76
65.986	3852.58
66.032	3857.43
66.078	3892.32
66.124	3883.38
66.168	3929.69
66.214	3909
66.26	3890.87
66.306	3887.66
66.352	3930.47
66.398	3935.99
66.444	3963.41
66.49	3940.87
66.534	3953.69
66.58	3957.59
66.626	3971.86
66.672	3988.08
66.718	4028.99
66.764	4046.34
66.81	4043.44
66.856	4080.7
66.902	4052.95
66.946	4051.21
66.992	4064.05
67.038	4090.24
67.084	4075.87
67.13	4058.06
67.176	4070.43
67.222	4073.36
67.268	4070.39
67.312	4070.24
67.358	4061.06
67.404	4042.43
67.45	4057.74
67.496	4074.17
67.542	4083.89
67.588	4032.1
67.634	4004.08
67.678	3994.08
67.724	4020.68
67.77	4009.11
67.816	4002.24
67.862	4014.14
67.908	4015.84
67.954	4023.02
68	4001.86
68.044	3993.77
68.09	3998.72
68.136	3999.66
68.182	4078.69
68.228	4087.57
68.274	4070.86
68.32	4104.05
68.366	4105.48
68.41	4126.72
68.456	4149.86
68.502	4159.82
68.548	4185.61
68.594	4174.42
68.64	4168.4
68.686	4161.16
68.732	4169.7
68.778	4172.83
68.822	4182.65
68.868	4197.77
68.914	4199.13
68.96	4222.14
69.006	4232.73
69.052	4239.7
69.098	4220.14
69.144	4243.74
69.188	4257.29
69.234	4241.32
69.28	4240.37
69.326	4223.24
69.372	4232.25
69.418	4246.48
69.464	4250.07
69.51	4253.69
69.554	4238.45
69.6	4239.52
69.646	4240.43
69.692	4230.81
69.738	4239.2
69.784	4240.5
69.83	4206.01
69.876	4247.95
69.922	4223.17
69.966	4214.15
70.012	4246.66
70.058	4246.06
70.104	4279.32
70.15	4249.85
70.196	4252.19
70.242	4236.25
70.288	4236.16
70.332	4256.25
70.378	4241.7
70.425	4264.77
70.471	4268.08
70.515	4234
70.561	4248.68
70.607	4234.19
70.653	4208.14
70.699	4215.65
70.745	4242.42
70.791	4229.06
70.837	4245.03
70.881	4250.43
70.927	4229.6
70.973	4243.54
71.019	4221.73
71.065	4241.8
71.111	4267.41
71.157	4250.14
71.203	4260.23
71.247	4284.95
71.293	4264.79
71.339	4258.51
71.385	4284.3
71.431	4321.58
71.477	4329.12
71.523	4347.08
71.569	4394.23
71.613	4402.36
71.659	4427.65
71.705	4459.39
71.751	4472.19
71.797	4512.07
71.842	4525.21
71.888	4525.4
71.934	4575.55
71.98	4588.71
72.026	4594.08
72.072	4621.29
72.118	4662.18
72.164	4646.84
72.208	4648.98
72.254	4668.98
72.3	4679.5
72.346	4725.26
72.392	4779.13
72.438	4779.62
72.484	4807.28
72.53	4818.01
72.574	4839.11
72.62	4881.18
72.666	4882.82
72.712	4894.15
72.758	4911.46
72.804	4926.43
72.85	4944.36
72.896	4954.8
72.942	4976.74
72.986	4990.82
73.032	5029.85
73.078	5067.36
73.124	5059.34
73.17	5066.56
73.216	5071.39
73.262	5084.66
73.306	5108.44
73.352	5136.86
73.398	5157.06
73.444	5178.15
73.49	5213.85
73.536	5219.76
73.582	5242.42
73.628	5260.75
73.674	5321.31
73.718	5316.11
73.764	5365.06
73.81	5410.89
73.856	5415.57
73.902	5446.53
73.948	5448.07
73.994	5470.37
74.04	5497.45
74.084	5519.09
74.13	5565.52
74.176	5560.64
74.222	5588.98
74.268	5596.63
74.314	5621.65
74.36	5675.04
74.406	5689.03
74.45	5720.44
74.496	5707.23
74.542	5727.67
74.588	5794.88
74.634	5800.03
74.68	5795.27
74.726	5800.68
74.772	5852.63
74.818	5864.3
74.862	5847.65
74.908	5841.76
74.954	5875.28
75	5905.79
75.046	5932.67
75.092	5938.55
75.138	5968.39
75.182	5970.27
75.228	5997.48
75.274	5995.2
75.32	6021.72
75.366	6044.51
75.412	6024.77
75.458	6076.7
75.504	6112.48
75.55	6134.81
75.594	6165.79
75.64	6171.48
75.686	6148.17
75.732	6183.14
75.778	6222.38
75.824	6210.04
75.87	6234.11
75.916	6241.91
75.96	6259.05
76.006	6265.32
76.052	6304.03
76.098	6301.95
76.144	6276.02
76.19	6292.18
76.236	6317.89
76.282	6308.98
76.326	6299.4
76.372	6335.27
76.419	6380.63
76.465	6391.98
76.511	6391.39
76.557	6409.41
76.603	6433.03
76.649	6453.49
76.695	6473.81
76.739	6482.31
76.785	6498.42
76.831	6480.57
76.877	6476.33
76.923	6468.85
76.969	6502.78
77.015	6488.19
77.059	6459.92
77.105	6456.52
77.151	6477.63
77.197	6483.22
77.243	6489.66
77.289	6489.21
77.335	6468.04
77.381	6472.84
77.427	6480.7
77.471	6489.66
77.517	6481.39
77.563	6482.53
77.609	6497.59
77.655	6471.74
77.701	6485.79
77.747	6487.78
77.793	6479.19
77.837	6487.74
77.883	6484.98
77.929	6481.02
77.975	6488.6
78.021	6487.22
78.067	6475.78
78.113	6467.04
78.159	6509.11
78.203	6498.61
78.249	6488.44
78.295	6487.87
78.341	6477.19
78.387	6482.35
78.433	6494.68
78.479	6494.26
78.525	6482.21
78.571	6485.02
78.615	6479.88
78.661	6485.29
78.707	6492.36
78.753	6459.48
78.799	6483.99
78.845	6479.45
78.891	6503.26
78.937	6494.19
78.981	6504.85
79.027	6497.06
79.073	6492.16
79.119	6474.6
79.165	6503.27
79.211	6500.5
79.257	6500.49
79.303	6493.36
79.347	6459.52
79.393	6465.17
79.439	6478.73
79.485	6460.54
79.531	6486.18
79.576	6474.11
79.622	6486.27
79.668	6490.69
79.714	6469.14
79.76	6477.28
79.806	6490.63
79.852	6502.16
79.896	6479.93
79.942	6505.45
79.988	6465.77
80.034	6492.08
80.08	6458.31
80.126	6509.01
80.172	6487.56
80.218	6498.19
80.264	6482.45
80.308	6473.7
80.354	6471.19
80.4	6498.54
80.446	6499.98
80.492	6474.85
80.538	6493.41
80.584	6500.99
80.63	6484.89
80.674	6493.28
80.72	6510.52
80.766	6497.31
80.812	6500.81
80.858	6507.16
80.904	6498.03
80.95	6482.78
80.996	6496.29
81.04	6480.97
81.086	6496.36
81.132	6482.78
81.178	6495.58
81.224	6500.53
81.27	6512.38
81.316	6503.84
81.362	6482.73
81.406	6496.28
81.452	6493.1
81.498	6503.03
81.544	6530.47
81.59	6505.85
81.636	6486.72
81.681	6498.02
81.727	6476.9
81.773	6487.22
81.819	6496.7
81.865	6511.11
81.911	6503.7
81.955	6513.18
82.001	6519.74
82.047	6527.27
82.093	6538.97
82.139	6527.23
82.185	6511.64
82.231	6514
82.277	6536.52
82.323	6519.26
82.367	6532.6
82.414	6516.27
82.46	6503.8
82.506	6510.12
82.55	6483.32
82.596	6548.06
82.642	6498.6
82.689	6502.42
82.733	6511.93
82.779	6486.92
82.825	6504.97
82.871	6501.85
82.917	6481.9
82.963	6488.54
83.009	6515.62
83.055	6511.35
83.099	6494.71
83.145	6533.05
83.191	6541.32
83.237	6585.17
83.283	6595.32
83.329	6640.9
83.375	6635.36
83.421	6643.62
83.465	6668.96
83.511	6690.62
83.557	6710.6
83.603	6755.4
83.649	6743.8
83.695	6785.74
83.741	6813.9
83.787	6835.86
83.833	6853.74
83.877	6866.68
83.923	6891.07
83.969	6898.67
84.015	6928.22
84.061	6946.23
84.107	6969.15
84.153	6981.99
84.199	6970.67
84.243	6962.1
84.289	6947.21
84.335	6958.6
84.381	6962.21
84.427	6964.85
84.473	6961.06
84.519	6963.53
84.565	6981.39
84.609	7017.48
84.655	7042.36
84.701	7034.51
84.747	7065.17
84.793	7087.97
84.839	7107.28
84.885	7114.36
84.931	7099.37
84.975	7109.07
85.021	7137.77
85.067	7162.93
85.113	7170.64
85.159	7172.31
85.205	7192.74
85.251	7234.26
85.297	7251.65
85.343	7255.13
85.387	7222.65
85.433	7251.8
85.479	7252.8
85.525	7256.23
85.571	7245.79
85.617	7253.64
85.663	7242.25
85.709	7274.77
85.753	7247.45
85.799	7240.23
85.845	7260.16
85.891	7239.59
85.937	7246.5
85.983	7272.12
86.029	7244.58
86.075	7250.6
86.119	7257.44
86.165	7259.35
86.211	7263.62
86.257	7241.13
86.303	7263.67
86.349	7238.3
86.395	7251.11
86.441	7245.54
86.485	7248.12
86.531	7243.06
86.577	7249.56
86.623	7267.48
86.669	7250.35
86.715	7255.43
86.761	7257.35
86.807	7246.38
86.851	7251.38
86.897	7254.88
86.943	7259.2
86.989	7260.28
87.035	7256.07
87.081	7259.75
87.127	7249.8
87.173	7249.98
87.219	7234.82
87.263	7239.48
87.309	7254.53
87.355	7228.48
87.401	7263.48
87.447	7279.75
87.493	7243.23
87.539	7261.15
87.585	7245.51
87.629	7222.57
87.675	7251.11
87.721	7236.94
87.767	7216.18
87.813	7238.07
87.859	7234.56
87.905	7229.72
87.951	7213.67
87.995	7217.81
88.041	7199.38
88.087	7211.92
88.133	7211.47
88.179	7181.1
88.225	7185.64
88.271	7171.35
88.317	7173.39
88.361	7155.24
88.407	7156.65
88.453	7163.34
88.499	7137.45
88.545	7118.88
88.591	7148.58
88.637	7136.31
88.683	7119.92
88.729	7108.46
88.773	7100.58
88.819	7115.86
88.865	7125.73
88.911	7099.65
88.957	7109.89
89.003	7104.25
89.049	7096.52
89.095	7093.5
89.139	7084.38
89.185	7072.75
89.231	7071.7
89.277	7048.55
89.323	7065.83
89.369	7045.48
89.415	7046.41
89.461	7036.82
89.505	7061.17
89.551	7026.37
89.597	7018.23
89.643	7010.44
89.689	7011.59
89.735	7013.91
89.781	7019.56
89.827	6995.4
89.871	6996.97
89.917	6998.09
89.963	6987.18
90.009	7008.59
90.055	7027.11
90.101	7087.11
90.147	7114.65
90.193	7129.18
90.239	7156.29
90.283	7177.77
90.329	7226.84
90.375	7238.93
90.421	7244.39
90.467	7271.01
90.513	7297.71
90.559	7270.93
90.605	7291.97
90.649	7285.29
90.695	7289.55
90.741	7265.86
90.787	7283.55
90.833	7286.37
90.879	7268.09
90.925	7282.05
90.971	7268.78
91.015	7295.19
91.061	7287.05
91.107	7288.4
91.153	7296.18
91.199	7282.53
91.245	7287.63
91.291	7286.09
91.337	7265.57
91.381	7277.58
91.427	7274.59
91.473	7278.59
91.519	7302.17
91.565	7299
91.611	7281.63
91.657	7295.64
91.703	7278.38
91.747	7271.53
91.793	7283.16
91.839	7266.98
91.885	7286.82
91.931	7273.98
91.977	7271.5
92.023	7292.66
92.069	7286.47
92.115	7263.8
92.159	7298.54
92.205	7281.26
92.251	7311.89
92.297	7291.72
92.343	7295.67
92.389	7276.54
92.435	7270.8
92.481	7269.45
92.525	7280.12
92.571	7294.55
92.617	7271.82
92.663	7281.62
92.709	7286.79
92.755	7260.28
92.801	7288.34
92.847	7291.95
92.891	7303.37
92.937	7284.9
92.983	7274.01
93.029	7285.22
93.074	7286.75
93.12	7296.44
93.166	7293.45
93.212	7305.95
93.258	7291.19
93.304	7290.21
93.35	7288.2
93.396	7301.69
93.44	7291.35
93.486	7274.33
93.532	7289.78
93.578	7273.64
93.624	7290.35
93.67	7298.87
93.716	7315.23
93.762	7283.1
93.808	7313.61
93.852	7305.63
93.899	7284.26
93.945	7300.56
93.991	7300.5
94.037	7309.76
94.083	7301.33
94.129	7288.59
94.175	7320.07
94.219	7298.8
94.265	7307.81
94.311	7296.65
94.357	7307.89
94.403	7318.32
94.449	7316.26
94.495	7307.04
94.541	7302.1
94.585	7329.81
94.631	7321.83
94.677	7293.39
94.723	7308.4
94.769	7326.19
94.815	7316.51
94.861	7327.96
94.907	7311.1
94.951	7308.93
94.997	7310.55
95.043	7303.13
95.089	7327.09
95.135	7341.79
95.181	7318.19
95.227	7341.13
95.273	7315.86
95.317	7308.77
95.363	7317.37
95.409	7298.45
95.455	7315.82
95.501	7296.95
95.547	7301.34
95.593	7312.04
95.638	7307.16
95.685	7320.45
95.729	7312.98
95.775	7301
95.821	7332.89
95.867	7305.14
95.913	7336.3
95.959	7331.58
96.005	7315.66
96.051	7323.7
96.096	7339.49
96.142	7307.76
96.188	7333.23
96.234	7319.85
96.278	7328.95
96.324	7313.19
96.37	7314.63
96.416	7308.23
96.462	7317.44
96.508	7314.6
96.554	7318.82
96.6	7300.35
96.644	7329.37
96.69	7314.15
96.736	7305.24
96.782	7291.4
96.828	7325.53
96.874	7310.39
96.92	7308.55
96.966	7303.09
97.01	7333.32
97.056	7309.24
97.102	7338.61
97.148	7311.27
97.194	7300.73
97.24	7313.56
97.286	7304.18
97.332	7337.75
97.378	7313.67
97.422	7309.73
97.468	7321.33
97.514	7296.31
97.56	7306.22
97.606	7310.2
97.652	7317.02
97.698	7302.18
97.744	7307.96
97.788	7313.13
97.834	7305.52
97.88	7299.01
97.926	7312.94
97.972	7305.24
98.018	7286.71
98.064	7322.98
98.11	7324.81
98.154	7319.3
98.2	7315.93
98.246	7319.66
98.292	7315.14
98.337	7319.24
98.383	7332.79
98.429	7313.39
98.475	7326.21
98.521	7325.05
98.567	7312.22
98.613	7309.22
98.659	7303.57
98.705	7318.9
98.749	7293.2
98.795	7300.47
98.841	7306.99
98.887	7317.79
98.933	7294.78
98.979	7308.4
99.025	7308.17
99.069	7297.94
99.115	7293.11
99.161	7314.62
99.207	7313.42
99.253	7283.06
99.299	7292.86
99.345	7309.51
99.391	7292.24
99.437	7306.15
99.481	7285.35
99.527	7320.99
99.573	7331.81
99.619	7302.02
99.665	7314.01
99.711	7320.01
99.757	7289.84
99.803	7327.67
99.848	7325.79
99.894	7310.34
99.94	7316.6
99.986	7301.87
100.03	7330.03
100.076	7316.54
100.122	7332.95
100.168	7326.5
100.214	7311.16
100.26	7327.13
100.306	7309.48
100.352	7313.33
100.398	7308.43
100.442	7317.64
100.488	7317.21
100.534	7328.1
100.58	7306.96
100.626	7278.43
100.672	7309.88
100.718	7312.31
100.764	7301.53
100.808	7306.09
100.854	7290.34
100.9	7286.12
100.946	7307.12
100.992	7276.08
101.038	7300.3
101.084	7313.78
101.13	7303.44
101.174	7314.14
101.22	7310.03
101.266	7306.55
101.312	7312.88
101.358	7319.58
101.404	7322.27
101.45	7310.9
101.496	7298.61
101.54	7300.48
101.586	7303.41
101.632	7310.01
101.678	7304.93
101.724	7317.02
101.77	7299.24
101.816	7296.06
101.862	7301.1
101.906	7333.2
101.952	7284.54
101.998	7300.73
102.044	7283
102.09	7281.3
102.136	7282.4
102.182	7266.27
102.228	7319.71
102.274	7297.69
102.318	7299.08
102.364	7299.21
102.41	7302.26
102.456	7306.65
102.502	7303.17
102.548	7308.3
[truncated: 423 more rows]
