# Supplementary material for: Mapping fast DNA polymerase exchange during replication
Source: Nat Commun. 2024 Jun 22;15:5328. doi: 10.1038/s41467-024-49612-3 (PMC11193749; doi:10.1038/s41467-024-49612-3)
Supplement: Supplementary file 4 — Source data [file 41467_2024_49612_MOESM4_ESM.zip › Source Data/Source_data_Supplementary Figure_3.xlsx]

## Sheet: Figure S3B
time(s)	background Intensity (a.u.)
8.3	14
8.466	21
8.632	19
8.798	21
8.964	19
9.13	16
9.296	19
9.462	10
9.628	10
9.794	14
9.96	17
10.126	11
10.292	22
10.458	16
10.624	16
10.79	12
10.956	23
11.122	16
11.288	15
11.454	20
11.62	20
11.786	17
11.952	18
12.118	12
12.284	17
12.45	20
12.616	18
12.782	14
12.948	14
13.114	10
13.28	12
13.446	19
13.612	20
13.778	16
13.944	21
14.11	20
14.276	16
14.442	15
14.608	14
14.774	8
14.94	23
15.106	21
15.272	19
15.438	14
15.604	23
15.77	8
15.936	18
16.102	16
16.268	11
16.434	16
16.6	16
16.766	22
16.932	8
17.098	18
17.264	15
17.43	17
17.596	16
17.762	16
17.928	13
18.094	9
18.26	18
18.426	18
18.592	16
18.758	15
18.924	15
19.09	15
19.256	20
19.422	15
19.588	15
19.754	20
19.92	13
20.086	14
20.252	9
20.418	12
20.584	10
20.75	16
20.916	19
21.082	16
21.248	27
21.414	13
21.58	19
21.746	6
21.912	13
22.078	22
22.244	27
22.41	15
22.576	18
22.742	17
22.908	13
23.074	16
23.24	22
23.406	10
23.572	21
23.738	13
23.904	20
24.07	17
24.236	19
24.402	20
24.568	14
24.734	20
24.9	19
25.066	13
25.232	16
25.398	14
25.564	12
25.73	15
25.896	11
26.062	15
26.228	15
26.394	22
26.56	14
26.726	15
26.892	16
27.058	24
27.224	16
27.39	28
27.556	17
27.722	10
27.888	17
28.054	15
28.22	15
28.386	22
28.552	11
28.718	9
28.884	12
29.05	21
29.216	20
29.382	16
29.548	26
29.714	23
29.88	16
30.046	20
30.212	20
30.378	17
30.544	11
30.71	18
30.876	17
31.042	13
31.208	14
31.374	14
31.54	16
31.706	24
31.872	20
32.038	19
32.204	17
32.37	23
32.536	15
32.702	19

## Sheet: Figure S3C
time(s)	DNAP Intensity (a.u.)
8.3	39
8.466	32
8.632	36
8.798	35
8.964	36
9.13	29
9.296	32
9.462	28
9.628	37
9.794	38
9.96	34
10.126	37
10.292	31
10.458	23
10.624	31
10.79	32
10.956	28
11.122	27
11.288	36
11.454	21
11.62	25
11.786	35
11.952	40
12.118	30
12.284	27
12.45	35
12.616	30
12.782	25
12.948	25
13.114	21
13.28	31
13.446	19
13.612	32
13.778	27
13.944	41
14.11	35
14.276	29
14.442	38
14.608	32
14.774	31
14.94	39
15.106	31
15.272	31
15.438	26
15.604	42
15.77	40
15.936	34
16.102	29
16.268	30
16.434	29
16.6	32
16.766	32
16.932	34
17.098	29
17.264	25
17.43	33
17.596	41
17.762	24
17.928	28
18.094	28
18.26	33
18.426	36
18.592	29
18.758	31
18.924	37
19.09	36
19.256	29
19.422	31
19.588	34
19.754	32
19.92	37
20.086	23
20.252	32
20.418	28
20.584	23
20.75	32
20.916	32
21.082	28
21.248	33
21.414	26
21.58	31
21.746	24
21.912	42
22.078	36
22.244	27
22.41	24
22.576	26
22.742	34
22.908	28
23.074	24
23.24	29
23.406	29
23.572	21
23.738	28
23.904	34
24.07	38
24.236	40
24.402	34
24.568	24
24.734	35
24.9	28
25.066	34
25.232	31
25.398	23
25.564	31
25.73	29
25.896	31
26.062	40
26.228	39
26.394	36
26.56	31
26.726	37
26.892	27
27.058	33
27.224	37
27.39	32
27.556	37
27.722	25
27.888	22
28.054	32
28.22	31
28.386	20
28.552	33
28.718	33
28.884	42
29.05	40
29.216	25
29.382	27
29.548	32
29.714	24
29.88	26
30.046	33
30.212	32
30.378	35
30.544	27
30.71	28
30.876	24
31.042	37
31.208	26
31.374	22
31.54	29
31.706	31
31.872	33
32.038	22
32.204	30
32.37	26
32.536	22
32.702	22

## Sheet: Figure S3E
time(s)	Intensity (a.u.)
0	54
0.166	62
0.332	64
0.498	46
0.664	78
0.83	74
0.996	64
1.162	62
1.328	74
1.494	50
1.66	50
1.826	38
1.992	36
2.158	42
2.324	62
2.49	88
2.656	62
2.822	60
2.988	64
3.154	66
3.32	56
3.486	60
3.652	82
3.818	68
3.984	60
4.15	70
4.316	72
4.482	50
4.648	208
4.814	180
4.98	230
5.146	260
5.312	208
5.478	260
5.644	230
5.81	260
5.976	228
6.142	270
6.308	212
6.474	234
6.64	306
6.806	296
6.972	290
7.138	242
7.304	276
7.47	230
7.636	248
7.802	240
7.968	210
8.134	242
8.3	268
8.466	228
8.632	250
8.798	250
8.964	274
9.13	216
9.296	184
9.462	214
9.628	168
9.794	180
9.96	178
10.126	202
10.292	224
10.458	222
10.624	216
10.79	188
10.956	192
11.122	230
11.288	196
11.454	170
11.62	210
11.786	222
11.952	230
12.118	200
12.284	240
12.45	220
12.616	200
12.782	228
12.948	240
13.114	220
13.28	234
13.446	222
13.612	162
13.778	224
13.944	226
14.11	220
14.276	226
14.442	184
14.608	218
14.774	210
14.94	226
15.106	214
15.272	256
15.438	222
15.604	202
15.77	224
15.936	228
16.102	216
16.268	272
16.434	240
16.6	210
16.766	182
16.932	200
17.098	202
17.264	216
17.43	204
17.596	206
17.762	146
17.928	214
18.094	182
18.26	184
18.426	202
18.592	166
18.758	180
18.924	150
19.09	172
19.256	140
19.422	176
19.588	156
19.754	128
19.92	156
20.086	180
20.252	166
20.418	180
20.584	194
20.75	178
20.916	184
21.082	154
21.248	140
21.414	154
21.58	168
21.746	166
21.912	194
22.078	146
22.244	218
22.41	176
22.576	206
22.742	174
22.908	216
23.074	190
23.24	186
23.406	182
23.572	182
23.738	170
23.904	148
24.07	172
24.236	226
24.402	166
24.568	198
24.734	242
24.9	202
25.066	196
25.232	226
25.398	214
25.564	196
25.73	154
25.896	164
26.062	170
26.228	172
26.394	204
26.56	180
26.726	166
26.892	180
27.058	206
27.224	172
27.39	188
27.556	152
27.722	156
27.888	186
28.054	118
28.22	160
28.386	150
28.552	148
28.718	178
28.884	180
29.05	158
29.216	122
29.382	136
29.548	170
29.714	146
29.88	136
30.046	146
30.212	172
30.378	166
30.544	174
30.71	172
30.876	146
31.042	162
31.208	148
31.374	124
31.54	182
31.706	158
31.872	138
32.038	174
32.204	164
32.37	152
32.536	156
32.702	170
32.868	146
33.034	142
33.2	138
33.366	150
33.532	124
33.698	168
33.864	158
34.03	188
34.196	128
34.362	140
34.528	120
34.694	112
34.86	138
35.026	112
35.192	146
35.358	156
35.524	118
35.69	142
35.856	110
36.022	110
36.188	180
36.354	122
36.52	118
36.686	98
36.852	110
37.018	106
37.184	134
37.35	144
37.516	126
37.682	116
37.848	102
38.014	140
38.18	136
38.346	122
38.512	94
38.678	120
38.844	116
39.01	82
39.176	102
39.342	112
39.508	98
39.674	122
39.84	146
40.006	130
40.172	120
40.338	126
40.504	152
40.67	108
40.836	118
41.002	136
41.168	120
41.334	144
41.5	102
41.666	88
41.832	104
41.998	88
42.164	96
42.33	84
42.496	116
42.662	98
42.828	106
42.994	122
43.16	98
43.326	94
43.492	114
43.658	78
43.824	104
43.99	70
44.156	108
44.322	118
44.488	124
44.654	94
44.82	84
44.986	76
45.152	82
45.318	64
45.484	84
45.65	80
45.816	110
45.982	96
46.148	72
46.314	82
46.48	102
46.646	90
46.812	96
46.978	86
47.144	98
47.31	76
47.476	80
47.642	98
47.808	84
47.974	78
48.14	92
48.306	86
48.472	88
48.638	82
48.804	86
48.97	88
49.136	70
49.302	86
49.468	86
49.634	82
49.8	76
49.966	98
50.132	76
50.298	72
50.464	88
50.63	126
50.796	102
50.962	86
51.128	94
51.294	94
51.46	70
51.626	90
51.792	114
51.958	102
52.124	100
52.29	60
52.456	74
52.622	70
52.788	84
52.954	96
53.12	82
53.286	102
53.452	84
53.618	88
53.784	92
53.95	94
54.116	82
54.282	96
54.448	114
54.614	122
54.78	94
54.946	64
55.112	82
55.278	106
55.444	88
55.61	104
55.776	88
55.942	136
56.108	72
56.274	98
56.44	68
56.606	68
56.772	66
56.938	78
57.104	78
57.27	68
57.436	74
57.602	74
57.768	76
57.934	74
58.1	54
58.266	74
58.432	50
58.598	74
58.764	86
58.93	48
59.096	62
59.262	66
59.428	72
59.594	82
59.76	108
59.926	66
60.092	34
60.258	92
60.424	86
60.59	58
60.756	58
60.922	70
61.088	54
61.254	86
61.42	70
61.586	66
61.752	68
61.918	82
62.084	58
62.25	62
62.416	68
62.582	82
62.748	78
62.914	96
63.08	122
63.246	108
63.412	100
63.578	86
63.744	124
63.91	76
64.076	118
64.242	98
64.408	74
64.574	38
64.74	42
64.906	36
65.072	28
65.238	24
65.404	32
65.57	44
65.736	58
65.902	42
66.068	36
66.234	46
66.4	32
66.566	38
66.732	18
66.898	22
67.064	28
67.23	46
67.396	36
67.562	30
67.728	42
67.894	46
68.06	42
68.226	40
68.392	28
68.558	44
68.724	44
68.89	44
69.056	52
69.222	48
69.388	36
69.554	46
69.72	46
69.886	52
70.052	34
70.218	48
70.384	40
70.55	56
70.716	50
70.882	38
71.048	32
71.214	44
