# Supplementary material for: Mapping fast DNA polymerase exchange during replication
Source: Nat Commun. 2024 Jun 22;15:5328. doi: 10.1038/s41467-024-49612-3 (PMC11193749; doi:10.1038/s41467-024-49612-3)
Supplement: Supplementary file 4 — Source data [file 41467_2024_49612_MOESM4_ESM.zip › Source Data/Source_data_Figure_4.xlsx]

## Sheet: Figure 4C
Diff Cons of DNAp on ssDNA	Diff Conc of DNAp on dsDNA
2412.74	15622.5
58.5222	17278.7
9500.38	29982.7
5314.97	17844.9
821.095	12374.4
2386.16
5554.16
236.522
1097.05
332.771
0

## Sheet: Figure 4E
Life time of DNAp on ssDNA(s)
3.49011
3.8225
4.15489
4.48728
2.99152
2.99152
3.15772
3.6563
2.65913
8.64217
3.32391
2.49293
3.15772
3.98869
2.32674
10.3041
2.49293
8.47597
2.16054
2.99152
2.16054
5.31826
2.65913
2.16054
4.32108
2.82532
7.3126
2.49293
2.49293
7.64499
3.49011
6.98021
18.4477
3.15772
20.7744
7.64499
2.65913
2.32674
6.14924
8.80836
2.32674
4.15489
8.30978
2.82532
2.49293
7.64499
6.81402
12.1323
2.65913
3.49011
5.81684
9.30695
2.32674
2.32674
6.31543
3.32391
2.99152
3.6563
3.15772
3.32391
3.32391
2.65913
3.6563
3.49011
2.32674
2.16054
3.6563
2.99152
11.6337
2.65913
2.49293
2.82532
21.9378
22.935
7.81119
1.99435
4.98587
2.32674
5.48445
3.15772
4.98587
6.81402
3.6563
17.4505
2.32674
8.47597
4.96608
45.1914
3.14519
2.64858
12.7463
10.7599
4.63501
3.6418
3.97287
6.62144
4.30394
8.11127
2.98454
19.7311
6.4665
21.0576
10.1143
24.3737
2.98454
3.48196
4.80842
2.81873
2.65292
9.61684
18.073
17.0782
8.12457
3.48196
3.31615
3.15034
2.48711
2.65292
2.65292
10.7775
3.97938
5.47165
14.2594
2.81873
4.4768
3.15034
4.311
3.81357
3.31615
24.5395
28.8505
4.97423
2.98454
3.81357
2.98454
3.15034
15.0885
4.97423
2.98454
9.28523
4.80842
2.65292
3.15034
7.95876
3.64777
14.0936
3.15034
2.32131
3.48196
17.4098
4.14519
3.31615
3.48196
3.15034
26.5292
3.48196
4.14519
4.311
3.31615
2.98454
2.81873
2.65292
3.97938
6.94558
3.47279
2.97668
10.0876
3.30742
3.63816
9.42614
5.1265
2.97668
2.31519
2.81731
4.97172
5.30317
2.32014
4.97172
2.81731
5.80034
2.48586
15.2466
7.45758
4.64027
3.97738
5.80034
4.47455
2.98303
2.98303
6.29751
2.98303
5.80034
4.64027
3.31448
9.94344
3.31448
3.81165
8.12855
6.63555
4.31311
2.986
5.14255
4.81077
3.31777
19.9066
3.31777
2.65422
7.13321
2.65422
4.81077
2.65422
10.1192
6.46966
2.986
3.31777
3.15189
2.48833
2.82011
4.31311
2.986
2.82011
3.64955
10.9487
6.63555
4.31311
60.5494
3.31777
5.47433
5.8061
28.6987
6.46966
3.15189
2.986
4.64488
3.15189
3.81544
2.82011
5.64022
3.81544
12.4416
3.48366
20.902
12.1099
3.81544
3.48366
18.0819
3.64955
24.7174
4.97666
3.98133
10.7828
3.64955
6.46966
43.1311
7.13321
2.986
7.13321
4.14722
3.48366
21.3996
2.986
5.97199
4.14722
6.30377
2.986
7.79677
7.2991
4.81077
6.13788
3.81544
2.65422
3.81544
33.8413
2.986
5.47433
5.8061
6.46966
3.64955
3.48366
4.14722
3.48366
2.82011
4.81077
5.47433
2.82011
12.1099
7.63088
7.13321
3.15189
3.15189
9.28977
3.31777
29.1964
8.95799
6.80144
4.31311
5.47433
6.63555
5.30844
5.97199
3.31777
24.2198
2.986
4.479
2.82011
3.31777
6.96732
5.64022
10.2851
3.81544
2.986
4.48378
3.15525
3.48738
6.3105
4.48378
2.82312
4.31771
2.98919
3.48738
2.65705
15.112
8.63543
3.32132
4.31771
4.64985
5.48017
11.4586
3.65345
4.15165
5.14804
11.7907
5.81231
5.64624
4.81591
