# Supplementary material for: Mapping fast DNA polymerase exchange during replication
Source: Nat Commun. 2024 Jun 22;15:5328. doi: 10.1038/s41467-024-49612-3 (PMC11193749; doi:10.1038/s41467-024-49612-3)
Supplement: Supplementary file 4 — Source data [file 41467_2024_49612_MOESM4_ESM.zip › Source Data/Source_data_Figure_3.xlsx]

## Sheet: Figure 3C
Molecular Events	Num	Percentage of Each Config
P->P->P	37	0.226994
P->P->E	13	0.0797546
P->E->E	13	0.0797546
P->E->P	7	0.0429448
E->P->E	8	0.0490798
E->P->P	7	0.0429448
E->E->E	56	0.343558
E->E->P	22	0.134969
Total Event	163

## Sheet: Figure 3D
Molecular Events	Num	Percentage of Each Config
P->P->P	147	0.738693
P->P->E	3	0.0150754
P->E->E	5	0.0251256
P->E->P	4	0.0201005
E->P->E	2	0.0100503
E->P->P	11	0.0552764
E->E->E	22	0.110553
E->E->P	5	0.0251256
Total Event	199
