# Supplementary material for: Mapping fast DNA polymerase exchange during replication
Source: Nat Commun. 2024 Jun 22;15:5328. doi: 10.1038/s41467-024-49612-3 (PMC11193749; doi:10.1038/s41467-024-49612-3)
Supplement: Supplementary file 4 — Source data [file 41467_2024_49612_MOESM4_ESM.zip › Source Data/Source_data_Figure_2.xlsx]

## Sheet: Figure 2C
Molecular Events	Num
P->P->P	37
P->P->E	13
P->E->E	13
P->E->P	7
E->P->E	8
E->P->P	7
E->E->E	56
E->E->P	22
transitional-events	14
Total Event	177

## Sheet: Figure 2D
Molecular Events	Num
P->P->P	147
P->P->E	3
P->E->E	5
P->E->P	4
E->P->E	2
E->P->P	11
E->E->E	22
E->E->P	5
transitional-events	3
Total Event	202

## Sheet: Figure 2E
Exo Duration (s)		Pol Duration (s)
1.49187		0.99458
17.7367		5.63595
8.45392		3.29082
0.49729		1.49847
26.615		2.34524
0.57859		6.82253
2.31435		0.63961
2.49505		1.70563
0.66599		25.3876
0.49949		0.49137
1.16548		0.65516
0.99898		0.49137
1.16548		0.65516
13.0054		4.25856
0.65516		0.49137
4.58614		0.49137
0.81895		0.49137
5.77725		3.6034
1.15545		33.7969
5.77725		10.9768
0.86659		2.37538
28.0853		1.11782
1.95619		0.41918
0.69864		0.69864
1.11782		0.55891
0.55891		0.69864
2.37538		2.09592
0.55891		0.55891
0.9781		2.23565
23.7877		6.9864
0.83174		2.79456
2.99426		0.41918
0.3327		9.36177
0.99809		3.07401
0.49904		2.79456
0.99809		2.79456
12.4796		2.5151
3.49429		0.9781
0.33279		0.41918
2.66232		0.83837
19.1573		0.41918
0.6606		1.53701
1.15604		0.41918
2.80753		0.41918
1.81664		9.64123
0.6606		0.9781
1.98179		0.9781
13.3946		0.41918
2.31512		1.11782
1.81902		6.70694
0.66146		0.9781
0.99219		0.49904
1.48829		1.66348
0.4961		0.83174
1.81902		0.83174
0.4961		0.66539
3.14195		0.66539
2.48048		5.15824
28.0671		0.49918
0.8255		1.15604
0.8255		2.14694
3.96241		0.49545
0.6604		0.49545
1.1557		0.49545
9.97514		0.82574
0.65411		0.99219
1.7988		0.99219
0.65411		0.16537
1.63527		0.4953
8.52816		0.4953
8.52816		0.4953
2.55845		1.96232
0.63961		1.14469
8.74137		0.65411
1.70563		20.6789
32.8353		4.05088
0.49124		0.63961
0.43341		5.3301
4.00746		1.36779
13.3436		0.49124
0.66718		5.89484
0.33359		0.49124
0.33359		1.30996
1.50115		0.49124
1.00077		2.61993
0.66718		0.98247
0.50038		0.65498
0.66718		0.49124
0.66718		7.01306
15.9976		8.1819
4.33269		8.1819
0.49993		0.50038
0.66657		0.50038
0.66657		12.3428
5.29174		0.49993
0.99219		1.9997
2.14975		4.33269
0.82683		0.49993
0.4961		1.16649
1.15756		3.9994
0.4961		1.16649
5.00502		0.66657
0.66734		0.4961
1.83517		0.66147
2.00201		0.4961
2.66934		0.4961
0.83397		6.78004
0.66718		4.4649
0.42641		0.4961
3.19806		1.15756
2.98486		1.48829
0.42641		1.81902
1.49243		0.5005
0.85282		0.5005
0.42641		1.001
18.8618		0.5005
6.12181		0.5005
4.30181		0.66734
2.81272		0.66558
3.9709		12.646
1.65454		12.646
0.99273		1.50115
3.30908		2.8355
1.82		0.33359
0.66182		2.16833
1.32363		0.66718
1.47174		0.33359
0.49058		1.00077
0.65411		2.33512
0.49058		1.16756
6.3323		0.33359
0.49992		4.83704
0.49992		0.50038
0.49992		3.83627
9.99837		3.16909
0.33328		3.66948
0.66656		0.50038
2.60364		0.66718
9.00793		11.7262
1.14646		0.85282
0.49134		1.70563
6.87878		2.55845
11.4646		0.42641
11.6284		3.19806
0.65512		1.27922
1.80159		3.30908
2.45671		3.63999
1.80159		1.48909
2.46544		0.66182
30.5497		0.66182
1.66938		2.97818
1.66938		0.66182
1.16857		6.28726
0.66775		1.98545
0.66775		1.98545
0.66775		0.82727
0.50081		2.94348
1.06678		0.81763
8.02939		1.63527
0.65546		0.65411
4.09663		27.636
12.1172		27.636
0.65498		0.33328
2.78367		0.66656
0.65498		0.33328
0.65498		2.83287
24.5686		0.8332
0.65516		1.83303
0.65516		16.779
2.78444		1.62908
0.98275		6.05988
1.63791		3.60317
3.93098		0.8189
0.65516		0.8189
17.3156		0.49134
0.49949		0.49134
0.83248		3.43939
0.49949		0.10179
1.99796		1.16857
1.99796		1.16857
2.99694		0.33388
		3.33876
		0.4916
		0.4916
		0.4916
		3.11344
		0.65546
		1.31092
		0.4916
		0.98319
		0.65546
		0.4916
		0.65498
		1.14622
		0.65498
		4.09364
		0.49124
		1.14622
		2.29244
		2.29244
		15.3921
		15.3921
		2.12928
		1.63791
		0.65516
		2.45686
		0.49137
		4.25856
		0.65516
		2.34524
		0.85282
		0.85282
		4.05088
		0.85282
		0.63961
		0.49949
		0.49949
		0.49949
		4.9949
		2.33095
		0.66599

## Sheet: Figure 2F
Pause Ratio	Cluster
0.714286	1
0.666667	2
0.538462	1
0.714286	2
0.846154	1
0.586207	2
1	1
0.5	2
0.666667	1
0.5	2
0.666667	1
0.516667	2
0.833333	1
0.333333	2
0.444444	1
0.611111	2
0.8	1
0.538462	2
0.458333	1
0.533333	2
0.461538	1
0.52381	2
1	1
0.555556	2
0.571429	1
0.533333	2
0.6	1
0.642857	2
0.5	1
0.578947	2
1	1
0.529412	2
0.666667	1
1	1
0.571429	2
0.4	2
0.5	1
0.5	2
0.7	1
0.666667	2
0.75	1
0.608696	2
0.5	1
0.333333	2
0.7	1
0.625	2
0.769231	1
0.555556	2
1	1
0.538462	2
0.666667	1
0.625	2
0.5	1
0.6	2
1	1
0.75	2
0.666667	1
0.666667	2
0.529412	1
0.6	2
1	1
0.642857	2
1	1
0.75	2
0.25	1
0.5	2
0.25	1
1	2
